# Supplementary material for: Di-μ-benzoato-κ3 O,O′:O;κ3 O:O,O′-bis­[(benzoato-κ2 O,O′)(1,10-phenanthroline-κ2 N,N′)lead(II)]
Source: Acta Crystallogr Sect E Struct Rep Online. 2011 May 20;67(Pt 6):m778. doi: 10.1107/S160053681101840X (PMC3120329; doi:10.1107/S160053681101840X)
Supplement: Supplementary file 1 [file e-67-0m778-sup1.cif]

##############################################################################
#                                                                            #
# This CIF contains the data in a paper accepted for publication in          #
# Acta Crystallographica Section E. It conforms to the requirements of       #
# Notes for Authors for Acta Crystallographica Section E, and has been       #
# peer reviewed under the auspices of the IUCr Commission on Journals.       #
#                                                                            #
# Full details of the Crystallographic Information File format               #
# are given in the paper "The Crystallographic Information File (CIF):       #
# a New Standard Archive File for Crystallography" by S. R. Hall, F. H.      #
# Allen and I. D. Brown [Acta Cryst. (1991), A47, 655-685].                  #
#                                                                            #
# The current version of the core CIF dictionary is obtainable from          #
# ftp://ftp.iucr.org/pub/cif_core.dic.                                       #
#                                                                            #
# Software is freely available for graphical display of the structure(s)     #
# in this CIF. For information consult the CIF software page                 #
# http://www.iucr.org/resources/cif/software.                                #
#                                                                            #
# This file may be used for bona fide research purposes within the           #
# scientific community so long as proper attribution is given to the journal # 
# article from which it was obtained.                                        #
#                                                                            #
##############################################################################
data_I
_audit_creation_method     SHELXL-97
_chemical_name_systematic
;
Di-\m-benzoato-
\k^3^<i>O</i>,<i>O</i>':<i>O</i>;\k^3^<i>O</i>:<i>O</i>,<i>O</i>'-
bis[(benzoato-\k^2^<i>O</i>,<i>O</i>')(1,10-phenanthroline-
\k^2^<i>N</i>,<i>N</i>')lead(II)]
;
_chemical_name_common     ?
_chemical_formula_moiety     'C52 H36 N4 O8 Pb2'
_chemical_formula_sum     'C52 H36 N4 O8 Pb2'
_chemical_formula_iupac     '[Pb2 (C7 H5 O2)4 (C12 H8 N2)2]'
_chemical_formula_weight     1259.23
_chemical_melting_point     ?
_symmetry_cell_setting     triclinic
_symmetry_space_group_name_H-M     'P -1'
_symmetry_space_group_name_Hall     '-P 1'
loop_
    _symmetry_equiv_pos_as_xyz
    'x, y, z'
    '-x, -y, -z'
_cell_length_a     9.011(3)
_cell_length_b     10.923(3)
_cell_length_c     11.920(4)
_cell_angle_alpha     83.760(3)
_cell_angle_beta     87.626(3)
_cell_angle_gamma     71.601(3)
_cell_volume     1106.6(6)
_cell_formula_units_Z     1
_cell_measurement_reflns_used     3450
_cell_measurement_theta_min     2.38
_cell_measurement_theta_max     24.07
_cell_measurement_temperature     293(2)
_exptl_crystal_description     block
_exptl_crystal_colour     colorless
_exptl_crystal_size_max     0.28
_exptl_crystal_size_mid     0.26
_exptl_crystal_size_min     0.24
_exptl_crystal_density_diffrn     1.889
_exptl_crystal_density_meas     ?
_exptl_crystal_density_method     'not measured'
_exptl_crystal_F_000     604
_exptl_absorpt_coefficient_mu     7.659
_exptl_absorpt_correction_type     multi-scan
_exptl_absorpt_process_details     '(SADABS; Bruker, 2004)'
_exptl_absorpt_correction_T_min     0.2229
_exptl_absorpt_correction_T_max     0.2608
_exptl_special_details
;
;
_diffrn_ambient_temperature     293(2)
_diffrn_radiation_type     MoK\a
_diffrn_radiation_wavelength     0.71073
_diffrn_radiation_source     'fine-focus sealed tube'
_diffrn_radiation_monochromator     graphite
_diffrn_measurement_device_type     'Bruker APEXII CCD'
_diffrn_measurement_method     '\f and \w'
_diffrn_detector_area_resol_mean     ?
_diffrn_reflns_number     7969
_diffrn_reflns_av_R_equivalents     0.0406
_diffrn_reflns_av_sigmaI/netI     0.0645
_diffrn_reflns_theta_min     2.38
_diffrn_reflns_theta_max     25.50
_diffrn_reflns_theta_full     25.50
_diffrn_measured_fraction_theta_max     0.982
_diffrn_measured_fraction_theta_full     0.982
_diffrn_reflns_limit_h_min     -10
_diffrn_reflns_limit_h_max     10
_diffrn_reflns_limit_k_min     -12
_diffrn_reflns_limit_k_max     13
_diffrn_reflns_limit_l_min     -14
_diffrn_reflns_limit_l_max     14
_refine_special_details
;
Refinement of <i>F</i>^2^ against ALL reflections. The weighted <i>R</i>-factor
<i>wR</i> and goodness of fit <i>S</i> are based on <i>F</i>^2^, conventional
<i>R</i>-factors <i>R</i> are based on <i>F</i>, with <i>F</i> set to zero for
negative <i>F</i>^2^. The threshold expression of <i>F</i>^2^ >
\s(<i>F</i>^2^) is used only for calculating <i>R</i>-factors(gt) <i>etc</i>.
and is not relevant to the choice of reflections for refinement.
<i>R</i>-factors based on <i>F</i>^2^ are statistically about twice as large
as those based on <i>F</i>, and <i>R</i>- factors based on ALL data will be
even larger.
;
_reflns_number_total     4059
_reflns_number_gt     3296
_reflns_threshold_expression     I>2\s(I)
_refine_ls_structure_factor_coef     Fsqd
_refine_ls_matrix_type     full
_refine_ls_R_factor_all     0.0498
_refine_ls_R_factor_gt     0.0335
_refine_ls_wR_factor_gt     0.0657
_refine_ls_wR_factor_ref     0.0688
_refine_ls_goodness_of_fit_ref     0.964
_refine_ls_restrained_S_all     0.964
_refine_ls_number_reflns     4059
_refine_ls_number_parameters     298
_refine_ls_number_restraints     0
_refine_ls_hydrogen_treatment     constr
_refine_ls_weighting_scheme     calc
_refine_ls_weighting_details
         'calc w=1/[\s^2^(Fo^2^)+(0.0271P)^2^+0.0000P] where P=(Fo^2^+2Fc^2^)/3'
_atom_sites_solution_hydrogens     geom
_atom_sites_solution_primary     direct
_atom_sites_solution_secondary     difmap
_refine_ls_shift/su_max     0.001
_refine_ls_shift/su_mean     0.000
_refine_diff_density_max     1.953
_refine_diff_density_min     -1.350
_refine_ls_extinction_method     none
_refine_ls_extinction_coef     ?
loop_
    _atom_type_symbol
    _atom_type_description
    _atom_type_scat_dispersion_real
    _atom_type_scat_dispersion_imag
    _atom_type_scat_source
    'C' 'C' 0.0033 0.0016
                         'International Tables Vol C Tables 4.2.6.8 and 6.1.1.4'
    'H' 'H' 0.0000 0.0000
                         'International Tables Vol C Tables 4.2.6.8 and 6.1.1.4'
    'N' 'N' 0.0061 0.0033
                         'International Tables Vol C Tables 4.2.6.8 and 6.1.1.4'
    'O' 'O' 0.0106 0.0060
                         'International Tables Vol C Tables 4.2.6.8 and 6.1.1.4'
    'Pb' 'Pb' -3.3944 10.1111
                         'International Tables Vol C Tables 4.2.6.8 and 6.1.1.4'
_computing_data_collection     'APEX2 (Bruker, 2004)'
_computing_cell_refinement     'SAINT (Bruker, 2004)'
_computing_data_reduction     'SAINT (Bruker, 2004)'
_computing_structure_solution     'SHELXS97 (Sheldrick, 2008)'
_computing_structure_refinement     'SHELXL97 (Sheldrick, 2008)'
_computing_molecular_graphics     'DIAMOND (Brandenburg & Putz, 2005)'
_computing_publication_material     'SHELXTL (Sheldrick, 2008)'
loop_
    _atom_site_type_symbol
    _atom_site_label
    _atom_site_fract_x
    _atom_site_fract_y
    _atom_site_fract_z
    _atom_site_U_iso_or_equiv
    _atom_site_adp_type
    _atom_site_calc_flag
    _atom_site_refinement_flags
    _atom_site_occupancy
    _atom_site_symmetry_multiplicity
    _atom_site_disorder_assembly
    _atom_site_disorder_group
    Pb Pb1 0.24985(3) 0.97230(2) 0.484550(19) 0.03770(9) Uani d . 1 1 . .
    C C3 0.1241(8) 0.5411(7) 0.4132(6) 0.060(2) Uani d . 1 1 . .
    H H3 0.0979 0.4679 0.4009 0.072 Uiso calc R 1 1 . .
    C C2 0.0639(8) 0.6531(8) 0.3469(7) 0.064(2) Uani d . 1 1 . .
    H H2 -0.0042 0.6577 0.2890 0.077 Uiso calc R 1 1 . .
    C C1 0.1049(8) 0.7616(7) 0.3660(6) 0.0556(18) Uani d . 1 1 . .
    H H1 0.0621 0.8384 0.3202 0.067 Uiso calc R 1 1 . .
    N N1 0.2020(5) 0.7600(5) 0.4465(4) 0.0415(12) Uani d . 1 1 . .
    C C5 0.2638(7) 0.6483(6) 0.5128(5) 0.0383(14) Uani d . 1 1 . .
    C C9 0.3737(7) 0.6449(6) 0.5979(5) 0.0392(14) Uani d . 1 1 . .
    N N2 0.4171(6) 0.7506(5) 0.6046(4) 0.0414(12) Uani d . 1 1 . .
    C C12 0.5255(8) 0.7451(6) 0.6789(6) 0.0515(17) Uani d . 1 1 . .
    H H12 0.5580 0.8175 0.6821 0.062 Uiso calc R 1 1 . .
    C C11 0.5919(8) 0.6347(7) 0.7520(6) 0.062(2) Uani d . 1 1 . .
    H H11 0.6669 0.6340 0.8036 0.074 Uiso calc R 1 1 . .
    C C10 0.5474(8) 0.5294(7) 0.7478(6) 0.0603(19) Uani d . 1 1 . .
    H H10 0.5890 0.4562 0.7981 0.072 Uiso calc R 1 1 . .
    C C8 0.4388(8) 0.5296(6) 0.6680(6) 0.0484(17) Uani d . 1 1 . .
    C C7 0.3938(9) 0.4183(6) 0.6538(7) 0.0591(19) Uani d . 1 1 . .
    H H7 0.4332 0.3431 0.7023 0.071 Uiso calc R 1 1 . .
    C C6 0.2968(9) 0.4201(7) 0.5725(7) 0.060(2) Uani d . 1 1 . .
    H H6 0.2746 0.3444 0.5624 0.072 Uiso calc R 1 1 . .
    C C4 0.2253(7) 0.5353(6) 0.5000(5) 0.0460(16) Uani d . 1 1 . .
    O O1 0.0004(5) 1.0690(4) 0.3639(4) 0.0515(11) Uani d . 1 1 . .
    O O2 0.1272(6) 1.2117(5) 0.3714(4) 0.0702(15) Uani d . 1 1 . .
    C C13 0.0280(8) 1.1731(6) 0.3290(6) 0.0466(16) Uani d . 1 1 . .
    C C14 -0.0619(7) 1.2544(6) 0.2281(5) 0.0417(15) Uani d . 1 1 . .
    C C19 -0.1491(8) 1.2081(8) 0.1642(6) 0.068(2) Uani d . 1 1 . .
    H H19 -0.1557 1.1250 0.1825 0.081 Uiso calc R 1 1 . .
    C C15 -0.0538(8) 1.3785(7) 0.1983(6) 0.0580(19) Uani d . 1 1 . .
    H H15 0.0068 1.4112 0.2406 0.070 Uiso calc R 1 1 . .
    C C18 -0.2279(11) 1.2843(12) 0.0720(8) 0.104(3) Uani d . 1 1 . .
    H H18 -0.2879 1.2521 0.0287 0.125 Uiso calc R 1 1 . .
    C C17 -0.2193(12) 1.4049(12) 0.0435(8) 0.108(4) Uani d . 1 1 . .
    H H17 -0.2718 1.4546 -0.0197 0.130 Uiso calc R 1 1 . .
    C C16 -0.1348(11) 1.4533(9) 0.1065(7) 0.086(3) Uani d . 1 1 . .
    H H16 -0.1312 1.5372 0.0880 0.103 Uiso calc R 1 1 . .
    O O3 0.5456(6) 0.9341(5) 0.3871(4) 0.0672(14) Uani d . 1 1 . .
    O O4 0.3436(6) 0.9290(5) 0.2975(4) 0.0689(14) Uani d . 1 1 . .
    C C20 0.4843(8) 0.9206(6) 0.3015(6) 0.0436(15) Uani d . 1 1 . .
    C C21 0.5768(7) 0.8906(5) 0.1958(5) 0.0410(15) Uani d . 1 1 . .
    C C26 0.5161(9) 0.8558(7) 0.1053(6) 0.0612(19) Uani d . 1 1 . .
    H H26 0.4149 0.8506 0.1100 0.073 Uiso calc R 1 1 . .
    C C25 0.5999(13) 0.8290(8) 0.0091(7) 0.089(3) Uani d . 1 1 . .
    H H25 0.5563 0.8068 -0.0519 0.106 Uiso calc R 1 1 . .
    C C22 0.7265(8) 0.8974(7) 0.1879(6) 0.067(2) Uani d . 1 1 . .
    H H22 0.7698 0.9208 0.2485 0.080 Uiso calc R 1 1 . .
    C C23 0.8124(11) 0.8697(9) 0.0907(10) 0.097(3) Uani d . 1 1 . .
    H H23 0.9136 0.8749 0.0856 0.116 Uiso calc R 1 1 . .
    C C24 0.7511(14) 0.8349(9) 0.0027(8) 0.100(4) Uani d . 1 1 . .
    H H24 0.8105 0.8150 -0.0623 0.120 Uiso calc R 1 1 . .
loop_
    _atom_site_aniso_label
    _atom_site_aniso_U_11
    _atom_site_aniso_U_22
    _atom_site_aniso_U_33
    _atom_site_aniso_U_12
    _atom_site_aniso_U_13
    _atom_site_aniso_U_23
    Pb1 0.04097(14) 0.03437(14) 0.04007(15) -0.01488(10) 0.00285(9) -0.00557(10)
    C3 0.060(5) 0.050(5) 0.081(6) -0.027(4) 0.015(4) -0.028(4)
    C2 0.059(5) 0.068(5) 0.074(5) -0.028(4) -0.009(4) -0.023(4)
    C1 0.058(4) 0.053(5) 0.059(5) -0.017(4) -0.007(4) -0.012(4)
    N1 0.041(3) 0.038(3) 0.049(3) -0.015(2) 0.002(2) -0.012(3)
    C5 0.042(3) 0.034(3) 0.044(4) -0.017(3) 0.015(3) -0.014(3)
    C9 0.041(3) 0.036(4) 0.042(4) -0.015(3) 0.014(3) -0.009(3)
    N2 0.053(3) 0.033(3) 0.039(3) -0.015(3) 0.008(2) -0.007(2)
    C12 0.058(4) 0.044(4) 0.055(4) -0.018(3) -0.002(3) -0.011(3)
    C11 0.064(5) 0.055(5) 0.060(5) -0.010(4) -0.011(4) -0.001(4)
    C10 0.078(5) 0.045(4) 0.048(4) -0.008(4) -0.007(4) 0.007(3)
    C8 0.057(4) 0.036(4) 0.050(4) -0.013(3) 0.015(3) -0.005(3)
    C7 0.074(5) 0.034(4) 0.067(5) -0.015(4) 0.014(4) -0.003(4)
    C6 0.071(5) 0.037(4) 0.078(6) -0.023(4) 0.026(4) -0.021(4)
    C4 0.047(4) 0.041(4) 0.059(4) -0.023(3) 0.014(3) -0.019(3)
    O1 0.057(3) 0.040(3) 0.058(3) -0.017(2) 0.003(2) -0.001(2)
    O2 0.072(3) 0.063(3) 0.082(4) -0.034(3) -0.032(3) 0.012(3)
    C13 0.047(4) 0.037(4) 0.054(4) -0.011(3) 0.007(3) -0.008(3)
    C14 0.040(4) 0.050(4) 0.038(4) -0.018(3) 0.008(3) -0.006(3)
    C19 0.073(5) 0.091(6) 0.053(5) -0.046(5) 0.000(4) -0.005(4)
    C15 0.063(5) 0.057(5) 0.054(4) -0.021(4) 0.004(4) -0.001(4)
    C18 0.122(8) 0.155(11) 0.062(6) -0.081(8) -0.024(5) 0.000(7)
    C17 0.123(9) 0.143(10) 0.057(6) -0.050(8) -0.034(6) 0.034(7)
    C16 0.094(7) 0.084(6) 0.068(6) -0.023(5) 0.004(5) 0.024(5)
    O3 0.093(4) 0.074(4) 0.046(3) -0.038(3) 0.002(3) -0.019(3)
    O4 0.069(3) 0.093(4) 0.050(3) -0.032(3) 0.018(2) -0.017(3)
    C20 0.058(4) 0.027(3) 0.048(4) -0.017(3) 0.004(3) -0.005(3)
    C21 0.051(4) 0.030(3) 0.042(4) -0.013(3) 0.012(3) -0.006(3)
    C26 0.081(5) 0.061(5) 0.047(4) -0.029(4) 0.014(4) -0.013(4)
    C25 0.129(9) 0.086(7) 0.056(5) -0.038(6) 0.025(5) -0.027(5)
    C22 0.060(5) 0.075(5) 0.064(5) -0.021(4) 0.017(4) -0.012(4)
    C23 0.073(6) 0.094(7) 0.114(8) -0.018(5) 0.044(6) -0.010(7)
    C24 0.137(10) 0.069(6) 0.074(7) -0.007(6) 0.060(7) -0.017(5)
_geom_special_details
;
All e.s.d.'s (except the e.s.d. in the dihedral angle between two l.s. planes)
are estimated using the full covariance matrix. The cell e.s.d.'s are taken
into account individually in the estimation of e.s.d.'s in distances, angles
and torsion angles; correlations between e.s.d.'s in cell parameters are only
used when they are defined by crystal symmetry. An approximate (isotropic)
treatment of cell e.s.d.'s is used for estimating e.s.d.'s involving l.s.
planes.
;
loop_
    _geom_bond_atom_site_label_1
    _geom_bond_atom_site_label_2
    _geom_bond_site_symmetry_2
    _geom_bond_distance
    _geom_bond_publ_flag
    Pb1 O4 . 2.394(4) y
    Pb1 N1 . 2.578(5) y
    Pb1 O1 . 2.584(4) y
    Pb1 N2 . 2.703(5) y
    Pb1 O2 . 2.723(5) y
    Pb1 O3 . 2.788(5) y
    Pb1 O3 2_676 2.924(5) y
    C3 C2 . 1.350(10) ?
    C3 C4 . 1.390(9) ?
    C3 H3 . 0.9300 ?
    C2 C1 . 1.390(9) ?
    C2 H2 . 0.9300 ?
    C1 N1 . 1.320(8) ?
    C1 H1 . 0.9300 ?
    N1 C5 . 1.350(7) ?
    C5 C4 . 1.408(8) ?
    C5 C9 . 1.436(8) ?
    C9 N2 . 1.342(7) ?
    C9 C8 . 1.404(8) ?
    N2 C12 . 1.329(8) ?
    C12 C11 . 1.389(9) ?
    C12 H12 . 0.9300 ?
    C11 C10 . 1.339(10) ?
    C11 H11 . 0.9300 ?
    C10 C8 . 1.392(9) ?
    C10 H10 . 0.9300 ?
    C8 C7 . 1.425(9) ?
    C7 C6 . 1.326(10) ?
    C7 H7 . 0.9300 ?
    C6 C4 . 1.429(9) ?
    C6 H6 . 0.9300 ?
    O1 C13 . 1.263(7) ?
    O1 Pb1 2_576 2.946(4) ?
    O2 C13 . 1.247(8) ?
    C13 C14 . 1.512(9) ?
    C13 Pb1 2_576 3.874(6) ?
    C14 C19 . 1.356(9) ?
    C14 C15 . 1.387(9) ?
    C19 C18 . 1.377(11) ?
    C19 H19 . 0.9300 ?
    C15 C16 . 1.376(10) ?
    C15 H15 . 0.9300 ?
    C18 C17 . 1.350(13) ?
    C18 H18 . 0.9300 ?
    C17 C16 . 1.345(12) ?
    C17 H17 . 0.9300 ?
    C16 H16 . 0.9300 ?
    O3 C20 . 1.224(7) ?
    O3 Pb1 2_676 2.923(5) ?
    O4 C20 . 1.244(7) ?
    C20 C21 . 1.490(8) ?
    C21 C26 . 1.370(9) ?
    C21 C22 . 1.374(9) ?
    C26 C25 . 1.353(10) ?
    C26 H26 . 0.9300 ?
    C25 C24 . 1.383(13) ?
    C25 H25 . 0.9300 ?
    C22 C23 . 1.374(11) ?
    C22 H22 . 0.9300 ?
    C23 C24 . 1.348(13) ?
    C23 H23 . 0.9300 ?
    C24 H24 . 0.9300 ?
loop_
    _geom_angle_atom_site_label_1
    _geom_angle_atom_site_label_2
    _geom_angle_atom_site_label_3
    _geom_angle_site_symmetry_1
    _geom_angle_site_symmetry_3
    _geom_angle
    _geom_angle_publ_flag
    O4 Pb1 N1 . . 73.03(16) ?
    O4 Pb1 O1 . . 76.92(16) ?
    N1 Pb1 O1 . . 80.92(15) ?
    O4 Pb1 N2 . . 100.85(16) ?
    N1 Pb1 N2 . . 62.22(16) ?
    O1 Pb1 N2 . . 141.48(15) ?
    O4 Pb1 O2 . . 79.49(17) ?
    N1 Pb1 O2 . . 127.45(15) ?
    O1 Pb1 O2 . . 49.27(13) ?
    N2 Pb1 O2 . . 169.20(13) ?
    O4 Pb1 O3 . . 48.70(15) ?
    N1 Pb1 O3 . . 100.12(14) ?
    O1 Pb1 O3 . . 120.86(14) ?
    N2 Pb1 O3 . . 78.88(14) ?
    O2 Pb1 O3 . . 93.68(15) ?
    O4 Pb1 O3 . 2_676 113.45(15) ?
    N1 Pb1 O3 . 2_676 140.87(15) ?
    O1 Pb1 O3 . 2_676 137.97(14) ?
    N2 Pb1 O3 . 2_676 78.83(15) ?
    O2 Pb1 O3 . 2_676 91.08(14) ?
    O3 Pb1 O3 . 2_676 66.84(16) ?
    C2 C3 C4 . . 120.0(6) ?
    C2 C3 H3 . . 120.0 ?
    C4 C3 H3 . . 120.0 ?
    C3 C2 C1 . . 119.3(7) ?
    C3 C2 H2 . . 120.3 ?
    C1 C2 H2 . . 120.3 ?
    N1 C1 C2 . . 122.8(7) ?
    N1 C1 H1 . . 118.6 ?
    C2 C1 H1 . . 118.6 ?
    Pb1 C1 H1 . . 78.0 ?
    Pb1 C1 H1 2_576 . 66.1 ?
    C1 N1 C5 . . 118.4(5) ?
    C1 N1 Pb1 . . 119.7(4) ?
    C5 N1 Pb1 . . 121.7(4) ?
    N1 C5 C4 . . 122.0(6) ?
    N1 C5 C9 . . 118.6(5) ?
    C4 C5 C9 . . 119.3(6) ?
    N2 C9 C8 . . 121.7(6) ?
    N2 C9 C5 . . 118.8(5) ?
    C8 C9 C5 . . 119.4(6) ?
    C12 N2 C9 . . 118.9(5) ?
    C12 N2 Pb1 . . 123.4(4) ?
    C9 N2 Pb1 . . 117.2(4) ?
    N2 C12 C11 . . 122.0(6) ?
    N2 C12 H12 . . 119.0 ?
    C11 C12 H12 . . 119.0 ?
    Pb1 C12 H12 . . 80.8 ?
    C10 C11 C12 . . 119.7(7) ?
    C10 C11 H11 . . 120.2 ?
    C12 C11 H11 . . 120.2 ?
    C11 C10 C8 . . 119.9(6) ?
    C11 C10 H10 . . 120.0 ?
    C8 C10 H10 . . 120.0 ?
    C10 C8 C9 . . 117.7(6) ?
    C10 C8 C7 . . 122.9(6) ?
    C9 C8 C7 . . 119.4(6) ?
    C6 C7 C8 . . 121.1(7) ?
    C6 C7 H7 . . 119.4 ?
    C8 C7 H7 . . 119.4 ?
    C7 C6 C4 . . 121.7(6) ?
    C7 C6 H6 . . 119.1 ?
    C4 C6 H6 . . 119.1 ?
    C3 C4 C5 . . 117.5(6) ?
    C3 C4 C6 . . 123.6(6) ?
    C5 C4 C6 . . 118.9(6) ?
    C13 O1 Pb1 . . 95.5(4) ?
    C13 O1 Pb1 . 2_576 129.6(4) ?
    Pb1 O1 Pb1 . 2_576 103.74(14) ?
    C13 O2 Pb1 . . 89.4(4) ?
    O2 C13 O1 . . 124.0(6) ?
    O2 C13 C14 . . 117.9(6) ?
    O1 C13 C14 . . 118.1(6) ?
    C19 C14 C15 . . 118.7(7) ?
    C19 C14 C13 . . 121.5(6) ?
    C15 C14 C13 . . 119.8(6) ?
    C14 C19 C18 . . 119.9(8) ?
    C14 C19 H19 . . 120.1 ?
    C18 C19 H19 . . 120.1 ?
    C16 C15 C14 . . 120.3(7) ?
    C16 C15 H15 . . 119.8 ?
    C14 C15 H15 . . 119.8 ?
    C17 C18 C19 . . 121.0(9) ?
    C17 C18 H18 . . 119.5 ?
    C19 C18 H18 . . 119.5 ?
    C16 C17 C18 . . 120.1(9) ?
    C16 C17 H17 . . 120.0 ?
    C18 C17 H17 . . 120.0 ?
    C17 C16 C15 . . 120.0(9) ?
    C17 C16 H16 . . 120.0 ?
    C15 C16 H16 . . 120.0 ?
    C20 O3 Pb1 . . 85.0(4) ?
    C20 O3 Pb1 . 2_676 155.1(4) ?
    Pb1 O3 Pb1 . 2_676 113.16(16) ?
    C20 O4 Pb1 . . 103.6(4) ?
    O3 C20 O4 . . 122.8(6) ?
    O3 C20 C21 . . 121.1(6) ?
    O4 C20 C21 . . 116.1(6) ?
    C26 C21 C22 . . 118.7(6) ?
    C26 C21 C20 . . 121.5(6) ?
    C22 C21 C20 . . 119.8(6) ?
    C25 C26 C21 . . 121.5(8) ?
    C25 C26 H26 . . 119.2 ?
    C21 C26 H26 . . 119.2 ?
    C26 C25 C24 . . 119.2(9) ?
    C26 C25 H25 . . 120.4 ?
    C24 C25 H25 . . 120.4 ?
    C23 C22 C21 . . 120.1(8) ?
    C23 C22 H22 . . 120.0 ?
    C21 C22 H22 . . 120.0 ?
    C24 C23 C22 . . 120.4(9) ?
    C24 C23 H23 . . 119.8 ?
    C22 C23 H23 . . 119.8 ?
    C23 C24 C25 . . 120.1(8) ?
    C23 C24 H24 . . 120.0 ?
    C25 C24 H24 . . 120.0 ?
data_global
_journal_date_recd_electronic     2011-05-04
_journal_date_accepted     2011-05-15
_journal_name_full     'Acta Crystallographica, Section E'
_journal_year     2011
_journal_volume     67
_journal_issue      6
_journal_page_first     m778
_journal_page_last     m778
_journal_paper_category     QM
_journal_coeditor_code     WM2486
_publ_contact_author_name     'Zhu-Qing Gao'
_publ_contact_author_address
;
School of Chemistry and Biology Engineering, Taiyuan University of
Science and Technology, Taiyuan 030021, People's Republic of China
;
_publ_contact_author_email     'zqgao2008@163.com'
_publ_contact_author_fax     '+863516082495'
_publ_contact_author_phone     '+8613068001288'
_publ_section_title
;\
Di-\m-benzoato-\k^3^<i>O</i>,<i>O</i>':<i>O</i>;\k^3^<i>O</i>:<i>O</i>,\
<i>O</i>'-bis[(benzoato-\k^2^<i>O</i>,<i>O</i>')(1,10-phenanthroline-\
\k^2^<i>N</i>,<i>N</i>')lead(II)]
;
loop_
    _publ_author_name
    _publ_author_footnote
    _publ_author_address
    'Li, Hong-Jin' .
;
School of Chemistry and Biology Engineering
Taiyuan University of Science and Technology
Taiyuan 030021
People's Republic of China
;
    'Gao, Zhu-Qing' .
;
School of Chemistry and Biology Engineering
Taiyuan University of Science and Technology
Taiyuan 030021
People's Republic of China
;
    'Gu, Jin-Zhong' .
;
College of Chemistry and Chemical Engineering
Lanzhou University, Lanzhou 730000, People's Republic of China
;
