# Supplementary material for: Di-μ-benzoato-κ3 O,O′:O;κ3 O:O,O′-bis­[(benzoato-κ2 O,O′)(1,10-phenanthroline-κ2 N,N′)lead(II)]
Source: Acta Crystallogr Sect E Struct Rep Online. 2011 May 20;67(Pt 6):m778. doi: 10.1107/S160053681101840X (PMC3120329; doi:10.1107/S160053681101840X)
Supplement: Supplementary file 2 [file e-67-0m778-Isup2.hkl]

# 
# h,k,l, Fc-squared, Fo-squared, sigma(Fo-squared) and status flag 
# 
data_I
_shelx_title ' P1 in P1                    New: P-1' 
_shelx_refln_list_code          4 
_shelx_F_calc_maximum      304.66 
_exptl_crystal_F_000       604.00 
_reflns_d_resolution_high  0.8256 
 
loop_ 
 _symmetry_equiv_pos_as_xyz 
 'x, y, z' 
 '-x, -y, -z' 
 
_cell_length_a     9.0110 
_cell_length_b    10.9230 
_cell_length_c    11.9200 
_cell_angle_alpha  83.760 
_cell_angle_beta   87.626 
_cell_angle_gamma  71.601 
 
_shelx_F_squared_multiplier     1.000 
 
loop_ 
 _refln_index_h 
 _refln_index_k 
 _refln_index_l 
 _refln_F_squared_calc 
 _refln_F_squared_meas 
 _refln_F_squared_sigma 
 _refln_observed_status 
   1   0   0      629.87      737.62     24.83 o 
   2   0   0    11780.50    14414.65    391.24 o 
   3   0   0      615.30      708.21     34.72 o 
   4   0   0    13056.47    14449.62    556.27 o 
   5   0   0      118.97       80.65     42.39 o 
   6   0   0     7053.10     7459.27    546.45 o 
   7   0   0       12.68       18.62     44.23 o 
   8   0   0     2405.89     2364.21    281.75 o 
   9   0   0        0.34        1.98     55.44 o 
  10   0   0      781.43      727.41     94.36 o 
 -10   1   0      514.70      758.93    149.92 o 
  -9   1   0        9.50        0.00     66.54 o 
  -8   1   0     2258.32     2175.99    413.07 o 
  -7   1   0      157.09      145.03     51.66 o 
  -6   1   0     4303.23     3915.61    191.28 o 
  -5   1   0      171.10      201.62     52.73 o 
  -4   1   0    10678.12    11375.11    323.30 o 
  -3   1   0      641.93      653.43     45.49 o 
  -2   1   0    20727.67    22431.77   1620.74 o 
  -1   1   0     3545.81     3924.21    369.64 o 
   1   1   0     1395.57     1456.85     59.97 o 
   2   1   0     5758.24     6427.07    259.30 o 
   3   1   0      477.62      492.48     22.43 o 
   4   1   0    19361.31    21413.11    480.63 o 
   5   1   0      265.67      282.98     25.83 o 
   6   1   0     2179.48     2192.82     91.58 o 
   7   1   0      178.75      171.39     46.32 o 
   8   1   0     2258.71     2112.19    190.25 o 
   9   1   0       36.53        0.00     61.52 o 
  10   1   0      887.39      707.26    125.63 o 
  -9   2   0       23.93       30.84     67.98 o 
  -8   2   0     1709.18     1543.43    282.27 o 
  -7   2   0      412.10      404.02    117.35 o 
  -6   2   0     2837.29     2403.96    142.69 o 
  -5   2   0      123.72      120.97     36.76 o 
  -4   2   0     8348.24     8458.69    343.79 o 
  -3   2   0     2389.43     2464.80     67.20 o 
  -2   2   0     7982.22     8071.03    186.38 o 
  -1   2   0      693.93      698.81     35.37 o 
   0   2   0    14722.93    14305.42    389.28 o 
   1   2   0     1634.26     1605.32     50.78 o 
   2   2   0    24128.59    24985.17    927.46 o 
   3   2   0     1087.13     1104.50     36.19 o 
   4   2   0    14837.64    15284.68    346.61 o 
   5   2   0       66.70       25.85     18.90 o 
   6   2   0     5223.12     5458.40    261.08 o 
   7   2   0      238.32      242.99     46.77 o 
   8   2   0     2452.09     2440.87    261.08 o 
   9   2   0      265.76      169.63     64.62 o 
  10   2   0      918.63      650.36    111.67 o 
  -9   3   0      532.07      427.47    109.08 o 
  -8   3   0     1277.09     1148.68    227.99 o 
  -7   3   0      286.74      293.87    106.50 o 
  -6   3   0     2542.85     2301.60    150.96 o 
  -5   3   0      721.63      692.04     60.23 o 
  -4   3   0     4299.50     4455.25    148.05 o 
  -3   3   0     6653.99     7061.37    170.63 o 
  -2   3   0    12819.73    12906.90    295.38 o 
  -1   3   0     2024.99     2030.86     56.26 o 
   0   3   0     5088.62     4989.18    139.47 o 
   1   3   0     2094.02     2085.11     53.82 o 
   2   3   0     9735.69     9685.16    269.42 o 
   3   3   0      736.54      699.75     46.36 o 
   4   3   0    14272.37    14768.48    336.45 o 
   5   3   0     1111.61     1053.27     44.24 o 
   6   3   0     5569.58     5505.80    141.43 o 
   7   3   0     1674.37     1740.90     82.79 o 
   8   3   0     1585.33     1649.58    115.29 o 
   9   3   0      695.49      606.94     98.23 o 
  10   3   0      863.24      620.38    108.57 o 
  -8   4   0      449.79      326.25     81.15 o 
  -7   4   0      558.05      589.25     82.73 o 
  -6   4   0     1824.43     1525.09    134.42 o 
  -5   4   0     1847.97     1774.59    142.69 o 
  -4   4   0     1722.80     1548.30     77.50 o 
  -3   4   0     1191.99     1168.78     48.39 o 
  -2   4   0     3864.21     3799.01    100.57 o 
  -1   4   0     5015.28     5064.01    125.36 o 
   0   4   0     6484.66     6388.03    152.19 o 
   1   4   0    11323.35    11194.05    255.56 o 
   2   4   0    12850.39    12609.38    285.68 o 
   3   4   0    11194.89    11388.75    313.61 o 
   4   4   0     8104.11     8470.56    200.23 o 
   5   4   0     2771.68     2754.82     80.50 o 
   6   4   0     2919.95     2968.08     89.50 o 
   7   4   0     1729.29     1813.57    119.94 o 
   8   4   0     1618.76     1627.46    117.87 o 
   9   4   0     1525.54     1556.11    129.25 o 
  10   4   0      810.71      646.23    118.91 o 
  -8   5   0      347.31      253.43     86.45 o 
  -7   5   0      680.84      592.89     96.16 o 
  -6   5   0     1035.26      793.05    127.18 o 
  -5   5   0     1728.50     1728.65     98.67 o 
  -4   5   0     1842.73     1725.23     87.31 o 
  -3   5   0     3582.48     3709.18    126.89 o 
  -2   5   0     5377.37     5604.52    143.43 o 
  -1   5   0     6740.41     6831.55    167.34 o 
   0   5   0     4615.85     4738.75    119.58 o 
   1   5   0    18211.05    18429.39    476.46 o 
   2   5   0     5209.67     5357.66    129.88 o 
   3   5   0     5399.49     5306.41    153.45 o 
   4   5   0      891.23      868.12     36.74 o 
   5   5   0     4331.50     4453.78    144.56 o 
   6   5   0     1890.95     2014.80     84.39 o 
   7   5   0     2446.83     2478.12    103.06 o 
   8   5   0     1136.19     1052.57     99.26 o 
   9   5   0      653.88      698.96    104.43 o 
  10   5   0      203.97      192.32     95.12 o 
  -7   6   0      599.61      535.34     97.24 o 
  -6   6   0      498.64      543.86    142.69 o 
  -5   6   0     1782.97     1667.90    100.08 o 
  -4   6   0      706.10      736.79     72.97 o 
  -3   6   0     4026.41     4133.25    151.26 o 
  -2   6   0     1639.32     1664.07     63.61 o 
  -1   6   0     5351.42     5733.04    147.64 o 
   0   6   0      504.87      585.56     52.23 o 
   1   6   0     8921.43     8798.24    209.84 o 
   2   6   0     4015.21     4174.98    107.35 o 
   3   6   0     7127.74     7191.72    205.41 o 
   4   6   0     2644.90     2810.04    101.66 o 
   5   6   0     5621.89     5990.89    187.69 o 
   6   6   0     1193.85     1247.33     68.74 o 
   7   6   0     2424.50     2830.83    156.65 o 
   8   6   0      924.39      924.36    110.63 o 
   9   6   0     1102.93     1240.75    114.77 o 
  10   6   0      747.41      581.09    112.70 o 
  -6   7   0       59.97        0.00    129.25 o 
  -5   7   0     1343.83     1212.84    167.50 o 
  -4   7   0      396.87      544.86     76.83 o 
  -3   7   0     3145.23     3438.90    139.10 o 
  -2   7   0      700.30      743.43     50.95 o 
  -1   7   0     5555.05     5734.90    156.59 o 
   0   7   0       70.21       75.45     30.18 o 
   1   7   0     6439.77     6295.60    164.06 o 
   2   7   0     2183.66     2181.16     82.73 o 
   3   7   0     8165.79     8360.62    342.24 o 
   4   7   0      776.95      814.76     74.45 o 
   5   7   0     4465.79     4791.19    161.08 o 
   6   7   0     1218.26     1214.24     75.04 o 
   7   7   0     3866.06     4047.04    147.25 o 
   8   7   0      173.35      121.05     56.90 o 
   9   7   0     1583.54     1758.77    134.42 o 
  10   7   0       65.90       35.15     90.99 o 
  -6   8   0       64.46      138.55    136.48 o 
  -5   8   0      976.94      872.66    165.43 o 
  -4   8   0       30.87        0.00     64.10 o 
  -3   8   0     1979.43     1928.55    108.58 o 
  -2   8   0      119.43      104.93     41.89 o 
  -1   8   0     3192.93     3394.02    156.35 o 
   0   8   0      240.05      188.99     39.72 o 
   1   8   0     3165.43     3028.13     93.43 o 
   2   8   0      173.14      141.65     64.11 o 
   3   8   0     6878.09     6906.87    295.71 o 
   4   8   0       86.59      111.67     53.77 o 
   5   8   0     4756.47     5306.25    177.30 o 
   6   8   0      612.32      643.98     66.68 o 
   7   8   0     3591.64     3726.90    142.85 o 
   8   8   0        6.04        0.87     58.28 o 
   9   8   0      952.55     1105.31    115.80 o 
  10   8   0       11.38        0.00     98.23 o 
  -4   9   0       33.98        0.00    130.28 o 
  -3   9   0     1178.08     1213.67    103.58 o 
  -2   9   0       57.30        0.00     57.93 o 
  -1   9   0     4348.62     4546.33    244.02 o 
   0   9   0        8.13        0.00     96.16 o 
   1   9   0     6295.34     5880.14    281.24 o 
   2   9   0       74.47       25.85     68.24 o 
   3   9   0     4782.90     4530.82    216.10 o 
   4   9   0       51.27        5.66     46.44 o 
   5   9   0     3860.00     3965.59    147.34 o 
   6   9   0        2.22        5.81     53.65 o 
   7   9   0     2791.19     3129.26    134.04 o 
   8   9   0       26.73       46.77     65.21 o 
   9   9   0     1084.09     1370.00    135.45 o 
  -2  10   0        9.04        0.00     78.58 o 
   4  10   0      194.96      223.34     92.02 o 
   5  10   0     2690.31     3065.70    204.72 o 
   6  10   0      170.29      256.42    109.60 o 
   7  10   0     1406.30     1453.75    154.06 o 
   8  10   0       42.33      109.60    109.60 o 
   9  10   0     1033.68     1061.88    150.96 o 
   3  11   0     2264.73     2236.46    181.98 o 
   4  11   0      209.12      236.78    115.80 o 
   5  11   0     2012.86     2060.69    169.57 o 
   6  11   0      116.65      276.07    118.91 o 
   7  11   0     1147.80     1393.78    168.54 o 
   8  11   0       98.67      163.37    123.04 o 
   0  12   0      140.22      325.70    133.38 o 
   1  12   0      816.37      702.06    140.62 o 
   2  12   0      532.97      502.51    123.04 o 
   3  12   0     1021.43     1153.90    164.40 o 
   4  12   0      168.57      200.59    130.28 o 
   5  12   0     1126.48     1214.91    170.60 o 
   6  12   0      368.94      457.01    143.72 o 
   7  12   0     1046.23     1237.65    177.84 o 
   2  13   0      644.24      735.15    163.37 o 
   3  13   0      878.50      711.37    149.92 o 
   4  13   0      457.39      723.77    164.40 o 
  -3 -13   1      870.70      645.19    165.43 o 
  -7 -12   1      983.30      924.36    167.50 o 
  -6 -12   1      180.36      126.14    119.94 o 
  -5 -12   1     1296.18     1129.09    171.64 o 
  -4 -12   1      148.25       90.99    111.67 o 
  -8 -11   1       37.45      116.84    120.97 o 
  -7 -11   1     1315.73     1526.13    168.54 o 
  -6 -11   1       76.53      136.48    116.84 o 
  -5 -11   1     2332.61     2514.60    195.42 o 
  -9 -10   1      892.46     1049.46    105.25 o 
  -8 -10   1       46.82       62.58     78.06 o 
  -7 -10   1     1393.79     1720.39    105.21 o 
  -6 -10   1       27.66        4.94     64.59 o 
  -5 -10   1     3235.76     3297.31    188.18 o 
  -4 -10   1       21.48       43.43     79.62 o 
  -3 -10   1     2457.41     2437.05    161.30 o 
  -2 -10   1      206.53      226.25     64.96 o 
  -1 -10   1     2678.23     2558.80    128.21 o 
   0 -10   1        6.30        0.00     59.87 o 
   1 -10   1     1698.74     1845.62    147.86 o 
   2 -10   1       30.83        8.27    116.84 o 
   3 -10   1     1204.34     1341.05    189.22 o 
   4 -10   1        1.69        0.00    106.50 o 
  -9  -9   1     1479.68     1637.80    140.62 o 
  -8  -9   1      148.80      143.47     66.54 o 
  -7  -9   1     2774.34     2984.01    130.77 o 
  -6  -9   1       21.64       25.90     58.00 o 
  -5  -9   1     3650.64     3814.29    199.55 o 
  -4  -9   1       10.50        0.00     68.24 o 
  -3  -9   1     4560.91     4330.13    156.81 o 
  -2  -9   1      772.98      833.16    100.29 o 
  -1  -9   1     8891.64     8051.46    366.02 o 
   0  -9   1        2.57        0.00     82.72 o 
   1  -9   1     2560.24     2616.46    137.52 o 
   2  -9   1       74.24       65.14    109.60 o 
   3  -9   1     1444.23     1744.29    162.33 o 
   4  -9   1       45.60        3.10    134.42 o 
   5  -9   1      879.80      812.03    115.71 o 
 -10  -8   1       59.71       34.12    103.40 o 
  -9  -8   1     1358.40     1475.46    138.55 o 
  -8  -8   1      281.85      339.90     69.09 o 
  -7  -8   1     1931.34     2079.81    106.15 o 
  -6  -8   1      372.84      525.31     66.82 o 
  -5  -8   1     4399.66     4384.00    213.00 o 
  -4  -8   1      157.78      192.27     45.34 o 
  -3  -8   1     4922.85     4778.47    163.00 o 
  -2  -8   1      513.93      520.49     69.28 o 
  -1  -8   1     2996.95     2917.84    117.99 o 
   0  -8   1      353.65      364.24     45.70 o 
   1  -8   1     3768.95     3899.16    118.02 o 
   2  -8   1      488.12      539.81     89.67 o 
   3  -8   1     1573.70     1373.10    138.55 o 
   4  -8   1       15.93        0.00    117.87 o 
   5  -8   1      833.93      907.10    110.38 o 
   6  -8   1       96.41       60.05     94.63 o 
 -10  -7   1      214.94      134.42     95.12 o 
  -9  -7   1     1123.90     1320.37    131.31 o 
  -8  -7   1      111.69      171.64     85.82 o 
  -7  -7   1     3524.15     3752.98    143.83 o 
  -6  -7   1      852.09      993.26     73.34 o 
  -5  -7   1     3811.06     3796.71    189.22 o 
  -4  -7   1     1024.48     1062.10     65.69 o 
  -3  -7   1     4641.42     4636.84    154.22 o 
  -2  -7   1     1664.08     1490.11     74.87 o 
  -1  -7   1     8481.12     8091.92    250.76 o 
   0  -7   1       74.82       99.45     37.22 o 
   1  -7   1     5063.99     5045.46    138.35 o 
   2  -7   1      718.80      723.94     78.76 o 
   3  -7   1     2969.16     2855.80    181.98 o 
   4  -7   1      282.78      378.43    128.21 o 
   5  -7   1     1503.20     1458.90    192.83 o 
   6  -7   1      167.21      240.07     92.16 o 
 -10  -6   1      887.48      890.24    125.11 o 
  -9  -6   1     1429.68     1577.83    135.45 o 
  -8  -6   1      368.63      384.63     84.78 o 
  -7  -6   1     3426.38     3708.27    137.43 o 
  -6  -6   1     2072.28     2254.97     95.24 o 
  -5  -6   1     2071.11     2090.67    124.08 o 
  -4  -6   1     4009.09     4040.29    135.55 o 
  -3  -6   1     8106.19     8136.40    242.18 o 
  -2  -6   1     5126.61     5022.82    127.28 o 
  -1  -6   1     5204.34     4942.50    127.90 o 
   0  -6   1      615.35      582.49     44.98 o 
   1  -6   1     3679.06     3787.97    106.94 o 
   2  -6   1     2075.30     2162.03    123.56 o 
   3  -6   1     3839.01     4001.00    272.45 o 
   4  -6   1     1114.70     1113.58    118.91 o 
   5  -6   1     1248.18     1154.94    157.16 o 
   6  -6   1      473.15      491.41     85.70 o 
   7  -6   1      500.26      454.90     92.44 o 
 -10  -5   1      302.27      260.56     97.19 o 
  -9  -5   1      755.88      866.46    111.67 o 
  -8  -5   1     1305.34     1549.91    124.08 o 
  -7  -5   1     1950.05     2090.52     92.82 o 
  -6  -5   1     2020.03     2119.76     88.08 o 
  -5  -5   1     2173.79     2214.75    124.08 o 
  -4  -5   1     3071.11     2919.91    102.35 o 
  -3  -5   1     4047.24     3961.82    128.58 o 
  -2  -5   1     9420.41     9414.79    219.46 o 
  -1  -5   1     3437.67     3277.73     88.02 o 
   0  -5   1     4991.20     5030.07    127.50 o 
   1  -5   1     3490.70     3449.45     95.83 o 
   2  -5   1     6826.28     6945.27    173.49 o 
   3  -5   1     3591.18     3870.98    110.91 o 
   4  -5   1     1428.43     1384.48    117.87 o 
   5  -5   1     1229.47     1190.09    119.94 o 
   6  -5   1     1151.32     1134.61     95.89 o 
   7  -5   1      438.50      453.05     82.14 o 
   8  -5   1      569.35      462.92    128.21 o 
 -10  -4   1      895.24      747.55    117.87 o 
  -9  -4   1      888.09      830.27    110.63 o 
  -8  -4   1     2134.89     2219.92    140.62 o 
  -7  -4   1     1380.29     1506.48    111.67 o 
  -6  -4   1     3585.73     3707.06    126.48 o 
  -5  -4   1     1601.81     1544.30     54.30 o 
  -4  -4   1    11163.01    11455.98    264.89 o 
  -3  -4   1    10031.98    10396.68    294.76 o 
  -2  -4   1     7920.51     7736.86    223.59 o 
  -1  -4   1     2101.44     1999.47     59.66 o 
   0  -4   1    23848.83    24070.89    539.54 o 
   1  -4   1     4430.14     4368.94    111.62 o 
   2  -4   1     5519.55     5394.12    135.90 o 
   3  -4   1      390.47      370.95     31.62 o 
   4  -4   1     2553.14     2515.63    147.86 o 
   5  -4   1     1028.19     1028.79    112.70 o 
   6  -4   1     2034.69     2017.01    199.04 o 
   7  -4   1      479.84      450.17    167.50 o 
   8  -4   1      306.53      237.60    139.58 o 
 -10  -3   1     1078.49     1137.36    126.14 o 
  -9  -3   1      309.87      374.29     88.92 o 
  -8  -3   1     2223.89     2364.67    145.79 o 
  -7  -3   1      893.06      976.13     65.19 o 
  -6  -3   1     5343.46     5562.06    171.90 o 
  -5  -3   1      722.71      752.75     38.08 o 
  -4  -3   1    11947.88    12451.83    345.76 o 
  -3  -3   1     3736.73     3734.37    115.49 o 
  -2  -3   1     9819.55     9804.13    274.67 o 
  -1  -3   1      243.92      333.32     49.63 o 
   0  -3   1    38706.91    38153.97    845.04 o 
   1  -3   1     9536.36     9486.22    238.25 o 
   2  -3   1    13307.34    13444.55    307.94 o 
   3  -3   1     1388.61     1469.67     62.11 o 
   4  -3   1     4450.97     4941.37    155.48 o 
   5  -3   1     1210.31     1131.03    151.99 o 
   6  -3   1     2718.23     2782.49    226.44 o 
   7  -3   1      286.96      207.39     93.06 o 
   8  -3   1     1124.67      873.97    171.12 o 
   9  -3   1      450.65      267.46    123.56 o 
 -10  -2   1     1046.47      770.30    117.87 o 
  -9  -2   1       51.03      101.33     82.72 o 
  -8  -2   1     2438.11     2737.16    117.06 o 
  -7  -2   1      363.89      407.53     51.16 o 
  -6  -2   1     7001.40     7600.09    228.75 o 
  -5  -2   1      780.18      877.66     38.06 o 
  -4  -2   1    12077.54    12699.43    353.68 o 
  -3  -2   1     1939.65     1977.99     66.16 o 
  -2  -2   1    16950.38    17487.66    475.87 o 
  -1  -2   1       61.50      102.16     13.44 o 
   0  -2   1    39064.94    36586.53    984.10 o 
   1  -2   1    15279.83    15025.56    434.26 o 
   2  -2   1    14687.70    14809.24    728.94 o 
   3  -2   1      960.86      954.77     44.43 o 
   4  -2   1    11316.13    11513.39    326.44 o 
   5  -2   1      493.96      504.60     53.00 o 
   6  -2   1     3597.50     3355.19    147.86 o 
   7  -2   1       80.91       46.53     51.91 o 
   8  -2   1     1409.20     1448.58    157.16 o 
   9  -2   1       26.83        0.00     69.31 o 
 -10  -1   1      866.01      408.42    101.33 o 
  -9  -1   1        3.76        0.00     58.69 o 
  -8  -1   1     2437.15     2566.45    273.48 o 
  -7  -1   1      207.03      211.49     46.64 o 
  -6  -1   1     4723.65     5107.77    229.54 o 
  -5  -1   1      233.58      282.27     27.40 o 
  -4  -1   1     8672.51     9976.04    238.99 o 
  -3  -1   1       80.77      113.42     16.63 o 
  -2  -1   1    21710.87    24572.65    544.40 o 
  -1  -1   1      928.13      889.73     73.41 o 
   0  -1   1     8695.61     8074.56    222.08 o 
   1  -1   1     1124.40     1115.90     32.62 o 
   2  -1   1    13442.29    12600.27    461.97 o 
   3  -1   1       51.94       66.19     15.16 o 
   4  -1   1    15705.60    15264.03    471.41 o 
   5  -1   1      496.60      531.54     49.11 o 
   6  -1   1     3756.22     3434.27    129.33 o 
   7  -1   1       37.87        0.00     44.96 o 
   8  -1   1     1783.36     1538.85    215.06 o 
   9  -1   1       23.96        0.00     65.02 o 
  10  -1   1      503.82      346.36     92.02 o 
 -10   0   1      797.76      809.57    248.67 o 
  -9   0   1       12.08        0.00     61.30 o 
  -8   0   1     3321.92     3464.28    226.95 o 
  -7   0   1       24.00        0.00     63.07 o 
  -6   0   1     5577.62     6260.64    274.00 o 
  -5   0   1        7.91       17.52     25.95 o 
  -4   0   1     8675.94    11151.78    313.87 o 
  -3   0   1      405.49      515.98     29.98 o 
  -2   0   1    14650.77    19756.18    532.94 o 
  -1   0   1       69.33      192.07     14.99 o 
   1   0   1      150.55      174.06     14.54 o 
   2   0   1    10244.82    10097.17    385.91 o 
   3   0   1       69.86       67.83     16.12 o 
   4   0   1    13065.77    12543.65    590.59 o 
   5   0   1        2.66       10.69     21.97 o 
   6   0   1     6090.58     6076.79    217.13 o 
   7   0   1        3.71        0.00     45.26 o 
   8   0   1     1856.01     1603.54    121.49 o 
   9   0   1       99.89       82.30     64.34 o 
  10   0   1      609.28      466.00    120.46 o 
 -10   1   1      662.61      624.54    239.88 o 
  -9   1   1       72.36        0.00     66.54 o 
  -8   1   1     2049.79     2379.15    175.77 o 
  -7   1   1      396.32      339.14     76.51 o 
  -6   1   1     4949.18     5650.54    516.98 o 
  -5   1   1      149.39      165.09     51.18 o 
  -4   1   1     8801.28    10672.53    404.28 o 
  -3   1   1     1118.74     1486.86     79.62 o 
  -2   1   1     4336.73     4805.11    139.16 o 
  -1   1   1      840.21      904.72     32.14 o 
   0   1   1    20077.19    20615.62    569.51 o 
   1   1   1    13530.27    13821.25    769.78 o 
   2   1   1    12161.56    12902.32    290.94 o 
   3   1   1      807.03      845.58     33.06 o 
   4   1   1    12811.08    13504.50    309.97 o 
   5   1   1      884.34      914.27     42.08 o 
   6   1   1     2673.61     2403.36     97.45 o 
   7   1   1      218.22      149.30     44.58 o 
   8   1   1     2160.04     1933.09    102.60 o 
   9   1   1      108.50       50.62     59.36 o 
  10   1   1     1010.63      716.99    164.92 o 
  -9   2   1       68.39       67.21     74.72 o 
  -8   2   1     1551.49     1484.97    181.98 o 
  -7   2   1      490.56      353.62     85.82 o 
  -6   2   1     3252.41     3287.06    532.49 o 
  -5   2   1      837.11      758.26     53.64 o 
  -4   2   1     8630.27    10017.47    474.07 o 
  -3   2   1     5456.81     5781.73    346.89 o 
  -2   2   1    10164.33    10709.83    326.21 o 
  -1   2   1     1476.32     1459.00     40.11 o 
   0   2   1     8626.41     8832.71    248.57 o 
   1   2   1    16274.70    16250.21    451.80 o 
   2   2   1    21220.46    21483.71    478.77 o 
   3   2   1     2791.47     2984.82     77.87 o 
   4   2   1    12243.49    12757.66    292.83 o 
   5   2   1     1783.36     1804.77     71.53 o 
   6   2   1     3257.94     3126.58    101.60 o 
   7   2   1      391.02      453.99     55.20 o 
   8   2   1     2544.50     2585.64    117.03 o 
   9   2   1      279.76      220.51     66.66 o 
  10   2   1      903.64      802.67    119.42 o 
  -9   3   1      287.58      279.92     85.30 o 
  -8   3   1     1042.22      800.29    129.25 o 
  -7   3   1      807.39      771.34    115.80 o 
  -6   3   1     1904.59     1879.87    203.69 o 
  -5   3   1      964.01     1051.53     69.35 o 
  -4   3   1     5788.37     5906.39    185.60 o 
  -3   3   1     5470.45     5695.44    173.58 o 
  -2   3   1     9330.35     9586.14    271.79 o 
  -1   3   1     3506.07     3387.59    103.75 o 
   0   3   1     7641.10     7355.54    204.91 o 
   1   3   1     9828.97    10151.85    229.53 o 
   2   3   1    11147.44    11062.21    294.92 o 
   3   3   1     3769.13     3856.32     97.24 o 
   4   3   1     9122.33     9098.75    214.37 o 
   5   3   1     3698.93     3622.20     98.43 o 
   6   3   1     4680.64     4605.76    143.66 o 
   7   3   1     1477.46     1363.19     83.75 o 
   8   3   1     2097.08     1983.86    122.52 o 
   9   3   1      649.05      552.14     96.16 o 
  10   3   1      721.98      619.34    110.63 o 
  -8   4   1      421.75      294.68    113.74 o 
  -7   4   1      795.95      558.34    120.97 o 
  -6   4   1     1223.09     1173.66    160.26 o 
  -5   4   1     1036.14     1041.01     73.34 o 
  -4   4   1     2280.22     2267.66    123.56 o 
  -3   4   1     3107.15     3249.16    115.87 o 
  -2   4   1     6761.03     7032.85    209.00 o 
  -1   4   1     7908.42     7815.97    223.98 o 
   0   4   1     7200.13     7047.24    200.96 o 
   1   4   1    12957.17    12981.08    341.60 o 
   2   4   1     7856.83     7873.84    182.56 o 
   3   4   1     9570.55     9793.03    279.44 o 
   4   4   1     7346.92     7320.01    176.25 o 
   5   4   1     5052.47     4971.36    129.88 o 
   6   4   1     4765.59     4810.42    155.87 o 
   7   4   1     2647.67     2649.19     87.81 o 
   8   4   1     1644.89     1604.71    119.94 o 
   9   4   1     1499.88     1571.62    128.21 o 
  10   4   1      372.90      257.46    101.33 o 
  -8   5   1      156.65       92.02    127.18 o 
  -7   5   1     1033.91      915.06    138.55 o 
  -6   5   1      794.88      751.73     88.92 o 
  -5   5   1     2425.68     2474.83    113.15 o 
  -4   5   1     2271.38     2309.24    104.87 o 
  -3   5   1     3314.38     3416.37    125.39 o 
  -2   5   1     3106.33     3119.94    110.75 o 
  -1   5   1     5176.50     5331.79    163.73 o 
   0   5   1     4558.17     4756.18    145.12 o 
   1   5   1     9479.81     9278.18    260.93 o 
   2   5   1     1640.47     1596.51     48.99 o 
   3   5   1     9222.08     9561.79    222.30 o 
   4   5   1     2524.83     2531.23     74.55 o 
   5   5   1     5324.41     5495.67    140.16 o 
   6   5   1     2138.53     2202.27     88.56 o 
   7   5   1     2739.24     2844.69    112.08 o 
   8   5   1      661.67      474.59     81.68 o 
   9   5   1      802.76      905.75    100.29 o 
  10   5   1      121.71      111.67     97.19 o 
  -7   6   1      916.18      810.63    157.16 o 
  -6   6   1      479.28      419.98     76.30 o 
  -5   6   1     2104.45     2265.50    177.32 o 
  -4   6   1      239.20      232.74     55.23 o 
  -3   6   1     4363.54     4746.56    259.01 o 
  -2   6   1      953.95      977.87     65.02 o 
  -1   6   1     4138.04     4202.02    139.64 o 
   0   6   1      974.45     1062.23     58.42 o 
   1   6   1    13190.29    13093.14    394.97 o 
   2   6   1     3768.15     4001.35    103.99 o 
   3   6   1     5888.09     6036.11    147.55 o 
   4   6   1     1866.14     2057.15     63.21 o 
   5   6   1     7938.17     8554.66    297.26 o 
   6   6   1      533.66      627.13     55.51 o 
   7   6   1     3166.94     3398.54    126.49 o 
   8   6   1     1336.58     1488.91    118.91 o 
   9   6   1      823.41      838.54    115.80 o 
  10   6   1      386.07      470.45    114.77 o 
  -6   7   1       69.33        0.00     75.95 o 
  -5   7   1     1654.74     1763.67    123.04 o 
  -4   7   1       78.54       49.03     56.35 o 
  -3   7   1     4086.72     4363.44    161.56 o 
  -2   7   1      407.09      470.53     57.60 o 
  -1   7   1     5415.92     6191.13    637.44 o 
   0   7   1       44.36       27.92     38.26 o 
   1   7   1     5551.42     5653.87    283.82 o 
   2   7   1      860.12      901.19     43.24 o 
   3   7   1     8156.83     8276.41    198.69 o 
   4   7   1      300.16      338.68     42.10 o 
   5   7   1     6303.15     6353.68    200.28 o 
   6   7   1      221.90      238.46     48.19 o 
   7   7   1     2433.50     2641.75    150.44 o 
   8   7   1       95.18       70.43     54.91 o 
   9   7   1     2060.26     2386.39    160.26 o 
  10   7   1       49.38        0.00     95.12 o 
  -5   8   1      971.42     1004.65    105.34 o 
  -4   8   1       45.31       63.10     63.56 o 
  -3   8   1     2569.15     2791.59    128.05 o 
  -2   8   1      120.69      147.00     55.12 o 
  -1   8   1     2701.79     2913.08    203.17 o 
   0   8   1        7.04        6.20     46.53 o 
   1   8   1     4201.03     4161.70    168.02 o 
   2   8   1       97.15      116.77     49.11 o 
   3   8   1     6310.81     6758.28    210.13 o 
   4   8   1        1.22       19.24     36.64 o 
   5   8   1     3472.84     3888.25    253.84 o 
   6   8   1      448.20      482.12     61.39 o 
   7   8   1     3700.74     4080.67    152.17 o 
   8   8   1        0.71        0.00     53.57 o 
   9   8   1     1351.56     1609.88    136.48 o 
  10   8   1        5.59        0.00     97.19 o 
  -5   9   1      881.18     1016.38    142.69 o 
  -4   9   1       11.52        0.00     93.06 o 
  -3   9   1     1564.62     1682.26    146.82 o 
  -2   9   1        1.26        0.00     61.00 o 
  -1   9   1     6196.98     6448.82    235.23 o 
   0   9   1      128.78      151.39     48.20 o 
   1   9   1     3758.50     4131.71    226.44 o 
   2   9   1      139.46      275.03     79.62 o 
   3   9   1     4403.55     4652.83    248.15 o 
   4   9   1      135.79      156.13     83.75 o 
   5   9   1     4022.86     4085.18    231.61 o 
   6   9   1       19.00       33.69     51.03 o 
   7   9   1     3536.18     3775.00    226.44 o 
   8   9   1       81.15        0.00     93.06 o 
   9   9   1     1046.22     1293.49    151.99 o 
  -4  10   1       74.41      183.01    110.63 o 
  -3  10   1      912.40      983.30    127.18 o 
  -2  10   1       22.84        0.00     81.68 o 
  -1  10   1     1543.64     1598.80    100.84 o 
   0  10   1     1035.40     1244.89    139.58 o 
   1  10   1     2101.30     2071.03    164.40 o 
   2  10   1      208.78      206.79     90.99 o 
   3  10   1     3526.98     3541.32    209.89 o 
   4  10   1      370.87      383.60     99.26 o 
   5  10   1     1779.32     1742.23    159.23 o 
   6  10   1      641.37      640.02    126.14 o 
   7  10   1     1749.78     2005.89    172.67 o 
   8  10   1       96.28      115.80    110.63 o 
   9  10   1      946.96     1143.56    164.40 o 
   0  11   1      223.13      244.02    109.60 o 
   1  11   1     1340.83     1309.00    148.89 o 
   2  11   1      289.96      404.28    107.53 o 
   3  11   1     2395.57     2316.08    185.08 o 
   4  11   1      463.66      577.98    128.21 o 
   5  11   1     1590.39     1562.32    151.99 o 
   6  11   1      310.74      447.71    130.28 o 
   7  11   1     1205.11     1018.45    157.16 o 
   8  11   1      167.04      298.82    130.28 o 
   0  12   1      273.98      198.52    119.94 o 
   1  12   1      808.35      775.47    141.65 o 
   2  12   1      569.17      571.78    124.08 o 
   3  12   1     1084.62     1105.31    163.37 o 
   4  12   1      473.34      633.82    143.72 o 
   5  12   1     1156.99     1151.83    168.54 o 
   6  12   1      616.95      661.74    141.65 o 
   7  12   1      849.00      877.83    164.40 o 
   2  13   1      678.45      619.34    149.92 o 
   3  13   1      658.18      667.94    161.30 o 
   4  13   1      670.06      839.58    167.50 o 
   5  13   1      612.55      561.44    158.20 o 
  -6 -12   2       50.30        0.00    129.25 o 
  -2 -12   2       59.63       21.71    104.43 o 
  -1 -12   2     1364.14     1579.89    163.37 o 
   0 -12   2      122.57      124.08    116.84 o 
  -8 -11   2        5.73        0.00     98.23 o 
  -7 -11   2     1284.75     1426.08    111.09 o 
  -6 -11   2       57.67       17.58     95.12 o 
  -5 -11   2     2170.77     2236.46    168.54 o 
  -4 -11   2       58.26       10.34     96.16 o 
  -3 -11   2     1614.65     1546.11    103.95 o 
  -2 -11   2       15.50       42.85     66.55 o 
  -1 -11   2     2088.68     1965.45    122.83 o 
   0 -11   2      102.05       26.75     76.47 o 
   1 -11   2      987.83     1215.94    144.75 o 
  -8 -10   2       34.87        6.34     69.00 o 
  -7 -10   2     1409.09     1561.99    107.84 o 
  -6 -10   2        8.52      104.43     94.09 o 
  -5 -10   2     2806.84     2843.40    180.94 o 
  -4 -10   2       24.93        0.00     56.38 o 
  -3 -10   2     1856.87     1847.04    107.47 o 
  -2 -10   2      106.17      122.70     66.30 o 
  -1 -10   2     2763.09     2725.47    134.71 o 
   0 -10   2        0.16        0.00     68.24 o 
   1 -10   2     1477.62     1628.49    148.89 o 
   2 -10   2        0.09        0.00    125.11 o 
   3 -10   2     1282.29     1414.28    122.97 o 
  -9  -9   2     1557.00     1455.82    138.55 o 
  -8  -9   2       45.05        0.00     71.34 o 
  -7  -9   2     2223.20     2372.74    120.58 o 
  -6  -9   2       14.24        0.00     71.34 o 
  -5  -9   2     3181.78     3320.46    140.62 o 
  -4  -9   2      151.96       97.96     51.77 o 
  -3  -9   2     4015.09     3821.51    147.69 o 
  -2  -9   2      620.06      612.70    100.81 o 
  -1  -9   2     7077.29     6734.54    357.75 o 
   0  -9   2       45.05        0.00     76.51 o 
   1  -9   2     1098.79     1078.42    117.87 o 
   2  -9   2       14.93        0.00     48.23 o 
   3  -9   2     1767.19     1722.46    122.70 o 
   4  -9   2       91.72       71.07     80.97 o 
 -10  -8   2       50.47        2.07    107.53 o 
  -9  -8   2     1587.51     1557.15    145.79 o 
  -8  -8   2      443.03      502.10     76.19 o 
  -7  -8   2     2004.05     2049.24    104.59 o 
  -6  -8   2      327.12      424.96     92.02 o 
  -5  -8   2     3185.23     3250.22    127.16 o 
  -4  -8   2      745.56      830.24     71.21 o 
  -3  -8   2     3018.66     2861.17    119.54 o 
  -2  -8   2     1073.87     1035.73     86.85 o 
  -1  -8   2     2439.84     2390.89    109.99 o 
   0  -8   2      566.77      606.53     69.06 o 
   1  -8   2     2593.59     2728.07    121.86 o 
   2  -8   2      624.03      689.61     58.40 o 
   3  -8   2     1828.32     1800.58    159.75 o 
   4  -8   2      136.83      107.04     77.26 o 
   5  -8   2      495.73      617.93    102.27 o 
 -10  -7   2      230.74      189.22    103.40 o 
  -9  -7   2     1273.52     1396.88    136.48 o 
  -8  -7   2      619.78      907.82    122.01 o 
  -7  -7   2     1883.36     2033.04     99.70 o 
  -6  -7   2      972.21      984.33     97.19 o 
  -5  -7   2     2803.61     2870.64    115.11 o 
  -4  -7   2     2923.09     2831.64    111.41 o 
  -3  -7   2     5367.30     5210.91    172.50 o 
  -2  -7   2      560.87      614.29     86.85 o 
  -1  -7   2     3632.75     3410.60    130.48 o 
   0  -7   2     2451.06     2439.12    140.62 o 
   1  -7   2     4801.84     4919.26    171.04 o 
   2  -7   2     1676.19     1714.49     92.89 o 
   3  -7   2     1652.69     1649.64     97.94 o 
   4  -7   2      201.53      168.59     67.51 o 
   5  -7   2     1137.20     1200.58    106.93 o 
   6  -7   2      244.07      217.91     92.66 o 
 -10  -6   2      839.28      790.98    122.01 o 
  -9  -6   2      708.73      986.40    129.25 o 
  -8  -6   2      615.19      797.18    112.70 o 
  -7  -6   2     2840.67     3118.94    156.65 o 
  -6  -6   2     2339.93     2318.14    142.69 o 
  -5  -6   2     2086.04     1993.81     86.64 o 
  -4  -6   2     4304.83     4255.98    143.94 o 
  -3  -6   2     6595.91     6554.17    204.65 o 
  -2  -6   2     2607.96     2505.18     74.63 o 
  -1  -6   2     2430.48     2393.49     75.16 o 
   0  -6   2     5681.02     5764.34    262.63 o 
   1  -6   2     6243.61     6288.93    201.42 o 
   2  -6   2     2169.81     2231.93     98.82 o 
   3  -6   2     2564.02     2658.94     96.36 o 
   4  -6   2     1752.34     1749.55    104.43 o 
   5  -6   2     1110.55     1078.92     96.85 o 
   6  -6   2      686.97      617.02    110.12 o 
   7  -6   2      407.51      447.82    107.53 o 
 -10  -5   2      591.99      505.61    110.63 o 
  -9  -5   2      511.74      567.65    108.57 o 
  -8  -5   2     1437.46     1480.63    119.94 o 
  -7  -5   2     2066.93     2167.18    135.45 o 
  -6  -5   2     2247.12     2246.80    131.31 o 
  -5  -5   2     2268.60     2279.28     92.84 o 
  -4  -5   2     3379.15     3247.88    113.65 o 
  -3  -5   2     8551.99     8475.79    249.58 o 
  -2  -5   2    10572.88    10632.65    308.41 o 
  -1  -5   2     2621.08     2465.64     73.18 o 
   0  -5   2    12167.39    11919.39    344.27 o 
   1  -5   2     7141.19     7139.88    218.61 o 
   2  -5   2     5232.83     5446.94    165.47 o 
   3  -5   2     2186.42     2324.41     80.73 o 
   4  -5   2     2892.97     2978.30    127.57 o 
   5  -5   2     1336.83     1305.49     91.17 o 
   6  -5   2     1034.43     1028.70     97.26 o 
   7  -5   2      334.33      386.88    106.50 o 
   8  -5   2      535.15      425.57    109.08 o 
 -10  -4   2      912.88      904.72    125.11 o 
  -9  -4   2      361.09      404.28     93.06 o 
  -8  -4   2     2531.70     2607.65    161.30 o 
  -7  -4   2     1424.60     1568.52    112.70 o 
  -6  -4   2     5103.34     4882.37    224.37 o 
  -5  -4   2     4196.16     4371.48    141.83 o 
  -4  -4   2     7260.70     7212.10    214.92 o 
  -3  -4   2     4032.01     3849.95    124.26 o 
  -2  -4   2    11599.35    11072.87    316.03 o 
  -1  -4   2     1338.65     1186.77     42.40 o 
   0  -4   2    11153.92    10935.46    255.24 o 
   1  -4   2     3298.28     3131.62    122.64 o 
   2  -4   2     3702.54     3632.15    101.23 o 
   3  -4   2     1383.31     1368.37     55.55 o 
   4  -4   2     4161.52     4309.32    185.16 o 
   5  -4   2     1203.06     1181.39     85.68 o 
   6  -4   2     1856.08     1740.22    106.56 o 
   7  -4   2      245.66      209.52     70.07 o 
   8  -4   2      344.44      261.81     99.26 o 
 -10  -3   2     1127.58     1286.25    134.42 o 
  -9  -3   2      251.41      219.20     80.65 o 
  -8  -3   2     3320.88     3460.67    190.25 o 
  -7  -3   2      634.63      725.84     81.68 o 
  -6  -3   2     6452.79     6829.09    207.10 o 
  -5  -3   2       86.03      104.43     41.36 o 
  -4  -3   2     6649.05     6598.90    195.17 o 
  -3  -3   2      931.24      878.87     43.14 o 
  -2  -3   2     6861.55     6466.95    188.91 o 
  -1  -3   2     1086.31     1009.17     55.82 o 
   0  -3   2    15407.92    14697.80    334.35 o 
   1  -3   2     8809.36     8860.65    208.71 o 
   2  -3   2    10858.03    10902.55    287.19 o 
   3  -3   2      222.31      232.34     27.85 o 
   4  -3   2     5739.18     6051.38    156.11 o 
   5  -3   2      762.12      654.13    118.39 o 
   6  -3   2     2494.35     2511.21    172.67 o 
   7  -3   2      557.74      480.09     88.92 o 
   8  -3   2      831.06      707.54    236.26 o 
   9  -3   2      124.15       49.59     85.85 o 
 -10  -2   2     1155.38     1175.62    123.04 o 
  -9  -2   2       13.83       74.45     84.78 o 
  -8  -2   2     2881.03     3338.98    244.02 o 
  -7  -2   2       64.69       33.23     40.53 o 
  -6  -2   2     6470.30     6766.25    290.54 o 
  -5  -2   2      253.26      243.13     38.77 o 
  -4  -2   2    10377.90    10922.35    663.51 o 
  -3  -2   2      246.42      269.33     29.36 o 
  -2  -2   2     9581.21     9182.26    257.20 o 
  -1  -2   2       14.36       19.79     12.41 o 
   0  -2   2     4699.72     4453.08    138.62 o 
   1  -2   2       45.44       42.10     14.63 o 
   2  -2   2    20966.95    20395.77    459.97 o 
   3  -2   2        6.12        2.05     18.04 o 
   4  -2   2     5099.96     5198.54    135.38 o 
   5  -2   2      768.13      874.98     66.97 o 
   6  -2   2     3212.72     2986.33    132.86 o 
   7  -2   2       21.69        9.33     52.50 o 
   8  -2   2     1492.83     1347.25    139.07 o 
   9  -2   2       13.58       23.84     69.09 o 
 -10  -1   2      788.27      558.34    112.70 o 
  -9  -1   2        0.26        0.00     57.63 o 
  -8  -1   2     1608.48     1831.58     96.28 o 
  -7  -1   2      100.03      115.80     63.07 o 
  -6  -1   2     7256.79     7917.94    237.94 o 
  -5  -1   2       17.00        2.11     15.12 o 
  -4  -1   2     6302.59     7257.73    346.88 o 
  -3  -1   2      345.59      401.55     22.10 o 
  -2  -1   2     9506.76     9271.89    210.06 o 
  -1  -1   2       72.68       81.94      9.88 o 
   0  -1   2    14693.42    14090.45    495.27 o 
   1  -1   2      644.33      575.86     45.10 o 
   2  -1   2    18429.28    17798.17    625.46 o 
   3  -1   2        1.45        1.42     16.27 o 
   4  -1   2    10564.62    10422.51    276.57 o 
   5  -1   2       21.29        6.95     29.66 o 
   6  -1   2     4864.22     4751.23    166.31 o 
   7  -1   2       10.10       29.69     50.62 o 
   8  -1   2     1227.02     1218.66    206.28 o 
   9  -1   2        0.05        0.00     59.74 o 
 -10   0   2      666.30      751.19     95.06 o 
  -9   0   2       56.40        0.00     64.63 o 
  -8   0   2     2915.11     2860.97    167.50 o 
  -7   0   2       22.08        4.14     37.49 o 
  -6   0   2     5411.89     6752.39    523.19 o 
  -5   0   2       36.62       53.94     28.32 o 
  -4   0   2    10292.01    12392.39    620.89 o 
  -3   0   2       11.92       34.43     15.71 o 
  -2   0   2    92818.23    98907.26   2286.10 o 
  -1   0   2     4763.77     4711.29    187.52 o 
   0   0   2    16868.18    15524.86    650.19 o 
   1   0   2     9785.52     9231.29    397.71 o 
   2   0   2    14098.29    13652.95    482.42 o 
   3   0   2     1160.54     1193.48     69.88 o 
   4   0   2    14517.11    14200.39    633.14 o 
   5   0   2      373.13      401.01     34.59 o 
   6   0   2     5610.71     5254.87    175.23 o 
   7   0   2      104.52       73.91     50.30 o 
   8   0   2     2063.29     1860.45    213.51 o 
   9   0   2      152.50       81.17     70.01 o 
  10   0   2      541.86      374.94    108.57 o 
  -9   1   2      161.81      127.30     72.72 o 
  -8   1   2     1339.68     1464.09    128.21 o 
  -7   1   2      807.98     1010.48     68.95 o 
  -6   1   2     4526.58     5650.61    384.12 o 
  -5   1   2      375.57      482.89     44.75 o 
  -4   1   2    11566.16    13879.93    388.36 o 
  -3   1   2     2874.63     3290.80    139.07 o 
  -2   1   2      523.76      559.99     29.98 o 
  -1   1   2    15281.02    15835.57    353.19 o 
   0   1   2    13133.35    13330.71    803.91 o 
   1   1   2     1967.18     2021.75     74.17 o 
   2   1   2    13102.10    13491.16    306.92 o 
   3   1   2     3759.87     4053.55    104.06 o 
   4   1   2     5430.53     4991.59    127.48 o 
   5   1   2     2311.65     2475.09     80.72 o 
   6   1   2     4677.18     4361.19    149.66 o 
   7   1   2      272.57      303.11     53.29 o 
   8   1   2     2266.74     2113.41    118.91 o 
   9   1   2      168.37      111.76     63.07 o 
  10   1   2      676.20      693.28     92.89 o 
  -9   2   2      230.49      150.18     70.21 o 
  -8   2   2      858.61      652.43    108.57 o 
  -7   2   2      822.28      841.90     86.34 o 
  -6   2   2     3124.96     3539.15    256.94 o 
  -5   2   2     1564.03     1684.68     76.34 o 
  -4   2   2     5115.52     5808.03    370.16 o 
  -3   2   2     3994.09     4377.19    331.90 o 
  -2   2   2     8637.84     9018.90    233.55 o 
  -1   2   2     2949.65     3390.95     91.25 o 
   0   2   2    25617.55    25699.20    711.35 o 
   1   2   2     8016.57     8044.31    535.59 o 
   2   2   2    10604.19    10576.60    325.06 o 
   3   2   2     3865.04     3992.46    102.28 o 
   4   2   2    15161.66    15526.31    356.08 o 
   5   2   2     1513.42     1470.07     56.18 o 
   6   2   2     4414.77     4288.25    130.78 o 
   7   2   2      862.28      822.17     62.33 o 
   8   2   2     2513.45     2469.22    151.99 o 
   9   2   2      241.67      222.54     69.28 o 
  10   2   2      622.93      469.34    125.63 o 
  -9   3   2      218.43        0.00     99.26 o 
  -8   3   2      668.99      523.18    117.87 o 
  -7   3   2     1488.13     1562.84    195.42 o 
  -6   3   2     1895.36     2030.66    141.14 o 
  -5   3   2     2573.22     2496.56    101.99 o 
  -4   3   2     5096.60     5385.58    171.04 o 
  -3   3   2     5340.52     5563.21    136.36 o 
  -2   3   2     6975.12     7169.60    169.23 o 
  -1   3   2     1441.69     1433.84     43.41 o 
   0   3   2     4630.81     4592.81    109.29 o 
   1   3   2     8893.61     8587.86    247.11 o 
   2   3   2    13689.63    13567.44    418.50 o 
   3   3   2     6415.51     6441.91    154.72 o 
   4   3   2    11343.10    11345.73    265.30 o 
   5   3   2     7639.08     8012.50    195.77 o 
   6   3   2     2583.55     2413.24     80.55 o 
   7   3   2     1967.38     1848.07     99.78 o 
   8   3   2     1857.99     1719.09    117.35 o 
   9   3   2      571.21      592.58     76.39 o 
  10   3   2      592.21      514.91    114.77 o 
  -8   4   2      473.48      279.17    109.60 o 
  -7   4   2     1636.16     1671.48    100.16 o 
  -6   4   2      855.26      889.76     78.46 o 
  -5   4   2     1001.72      948.70     71.98 o 
  -4   4   2     1431.01     1412.26     73.83 o 
  -3   4   2     7211.20     7385.41    179.40 o 
  -2   4   2     6616.12     6810.11    164.30 o 
  -1   4   2     5901.42     6076.85    146.51 o 
   0   4   2     6464.13     6616.29    156.33 o 
   1   4   2    18108.16    18388.41    412.47 o 
   2   4   2     7250.83     7558.94    175.99 o 
   3   4   2     6553.45     6544.22    156.00 o 
   4   4   2     3144.97     3180.48     87.86 o 
   5   4   2     5788.19     5643.71    145.01 o 
   6   4   2     3213.51     3194.25    106.34 o 
   7   4   2     3083.28     3121.70     99.30 o 
   8   4   2     1425.54     1322.24     82.23 o 
   9   4   2     1283.94     1200.43    108.57 o 
  10   4   2      299.21      239.88    102.36 o 
  -8   5   2      195.77      126.14    126.14 o 
  -7   5   2     1102.54     1064.62    198.00 o 
  -6   5   2      677.47      696.93     79.05 o 
  -5   5   2     2384.12     2267.57    105.28 o 
  -4   5   2     2435.69     2481.08    107.82 o 
  -3   5   2     5714.52     5712.03    182.76 o 
  -2   5   2     3315.87     3454.00     95.67 o 
  -1   5   2     9643.73     9828.78    231.42 o 
   0   5   2     2014.02     2080.97     61.66 o 
   1   5   2     7642.52     7354.73    173.69 o 
   2   5   2      113.59      131.03     16.92 o 
   3   5   2     5879.64     5930.03    143.80 o 
   4   5   2     1727.86     1706.60     56.91 o 
   5   5   2     6288.07     6255.96    158.40 o 
   6   5   2     1627.18     1656.32     65.50 o 
   7   5   2     2244.25     2345.81    100.51 o 
   8   5   2      243.61      160.26     75.48 o 
   9   5   2     1478.23     1545.77    120.97 o 
  10   5   2      146.25       52.73     86.85 o 
  -7   6   2      793.55      915.16     97.00 o 
  -6   6   2      215.20      218.05     73.99 o 
  -5   6   2     2398.04     2508.85    121.73 o 
  -4   6   2      272.65      257.59     58.80 o 
  -3   6   2     4785.15     5197.39    175.82 o 
  -2   6   2      479.98      590.05     75.63 o 
  -1   6   2     5027.29     5261.87    136.25 o 
   0   6   2     1401.23     1455.46     53.13 o 
   1   6   2     8328.33     8643.29    204.79 o 
   2   6   2     2294.85     2425.41     69.43 o 
   3   6   2     5590.33     5535.87    136.83 o 
   4   6   2      520.47      555.67     34.80 o 
   5   6   2     5580.61     5590.24    144.07 o 
   6   6   2      391.39      386.74     54.28 o 
   7   6   2     3193.90     3492.60    129.84 o 
   8   6   2     1518.98     1519.67     86.85 o 
   9   6   2     1252.69     1411.36    124.08 o 
  10   6   2      147.27      138.55     89.95 o 
  -6   7   2       23.19        0.00     69.17 o 
  -5   7   2     1774.66     1916.17    114.38 o 
  -4   7   2       67.37       28.64     53.85 o 
  -3   7   2     3736.13     4391.24    228.51 o 
  -2   7   2      117.38       98.60     39.88 o 
  -1   7   2     4299.03     5024.69    135.07 o 
   0   7   2      592.45      621.12     86.34 o 
   1   7   2     6609.56     6828.55    249.74 o 
   2   7   2       50.13       49.64     25.34 o 
   3   7   2     6853.44     6858.12    167.85 o 
   4   7   2      270.66      312.10     40.55 o 
   5   7   2     6895.11     7032.50    215.58 o 
   6   7   2        5.31        0.00     39.00 o 
   7   7   2     3606.82     3707.68    138.95 o 
   8   7   2        4.49        0.00     52.40 o 
   9   7   2     2118.07     2187.86    150.96 o 
  10   7   2       18.78        0.00     90.99 o 
  -6   8   2       29.25      143.72     98.23 o 
  -5   8   2     1226.01     1447.55    151.99 o 
  -4   8   2        2.18        0.00     69.28 o 
  -3   8   2     1771.54     1953.15    148.89 o 
  -2   8   2        6.27        0.00     63.07 o 
  -1   8   2     2654.19     2848.65    116.22 o 
   0   8   2       33.47       41.25     41.20 o 
   1   8   2     5239.19     5510.27    182.43 o 
   2   8   2       29.91       36.17     32.87 o 
   3   8   2     6659.81     6882.05    322.60 o 
   4   8   2        8.43       17.58     58.94 o 
   5   8   2     4660.67     4514.40    154.25 o 
   6   8   2      161.21      158.88     47.84 o 
   7   8   2     2663.73     2808.63    119.34 o 
   8   8   2       18.55        0.00     55.39 o 
   9   8   2     1373.77     1499.25    131.31 o 
  -5   9   2      758.60      858.19    124.08 o 
  -4   9   2        2.31        0.00     88.92 o 
  -2   9   2      125.25      223.34     82.72 o 
  -1   9   2     6025.50     6512.89    239.36 o 
   0   9   2        6.73        0.00     45.51 o 
   1   9   2     3562.44     3673.67    208.86 o 
   2   9   2      255.66      295.71     86.85 o 
   3   9   2     4337.57     4420.19    234.71 o 
   4   9   2      403.25      363.95     93.06 o 
   5   9   2     3331.11     3293.17    197.49 o 
   6   9   2       13.01       45.49     86.85 o 
   7   9   2     3010.20     3137.04    204.72 o 
   8   9   2      109.31      192.32    105.46 o 
   9   9   2     1112.30     1087.73    154.06 o 
  -4  10   2       95.93       96.16     95.12 o 
  -3  10   2      764.35      727.91    118.91 o 
  -2  10   2      583.27      472.52     99.26 o 
  -1  10   2     1942.53     1960.03    109.94 o 
   0  10   2      754.93      753.51    131.31 o 
   1  10   2     2534.35     2539.41    178.88 o 
   2  10   2      289.16      313.29    103.40 o 
   3  10   2     2894.16     3019.17    199.55 o 
   4  10   2      820.11      991.57    133.38 o 
   5  10   2     1742.18     1685.36    147.86 o 
   6  10   2      396.71      419.79    116.84 o 
   7  10   2     2232.88     2140.30    178.88 o 
   8  10   2      188.55      251.25    117.87 o 
   9  10   2      892.87     1168.38    162.33 o 
  -2  11   2      163.69      126.14     96.16 o 
   0  11   2      498.66      532.49    119.94 o 
   1  11   2     1683.25     1793.92    164.40 o 
   2  11   2      247.18      286.41    112.70 o 
   3  11   2     1751.63     1771.18    165.43 o 
   4  11   2      687.66      875.77    139.58 o 
   5  11   2     1590.69     1638.83    154.06 o 
   6  11   2      232.37      225.40    124.08 o 
   7  11   2     1112.14     1152.87    163.37 o 
   8  11   2      319.12      314.32    137.52 o 
   0  12   2      457.72      496.30    134.42 o 
   1  12   2      564.45      539.73    130.28 o 
   2  12   2      409.25      276.07    111.67 o 
   3  12   2      952.44     1119.78    163.37 o 
   4  12   2      886.14      967.79    156.13 o 
   5  12   2     1375.30     1315.20    173.71 o 
   6  12   2      495.51      614.17    150.96 o 
   7  12   2      443.69      560.41    151.99 o 
   2  13   2      747.84      737.22    143.72 o 
   3  13   2      568.32      776.51    161.30 o 
   4  13   2      793.20      857.15    155.09 o 
   5  13   2      541.56      584.19    159.23 o 
  -6 -12   3       11.53        0.00    119.94 o 
  -5 -12   3     1005.77      956.42    156.13 o 
  -4 -12   3       67.89       85.97     87.35 o 
  -3 -12   3      967.12     1023.75    116.43 o 
  -2 -12   3        6.72        0.00     82.61 o 
  -1 -12   3     1303.68     1183.89    160.26 o 
  -7 -11   3     1184.33     1017.42    153.03 o 
  -6 -11   3        2.51        0.00    103.40 o 
  -5 -11   3     1425.04     1439.31    110.37 o 
  -4 -11   3       13.29        0.00     74.87 o 
  -3 -11   3     1476.41     1450.38    114.76 o 
  -2 -11   3       17.52        0.00     72.37 o 
  -1 -11   3     1453.61     1250.28    265.73 o 
   0 -11   3        2.30        0.00     79.74 o 
   1 -11   3     1093.74     1205.79    266.76 o 
  -8 -10   3        1.02        0.00     76.60 o 
  -7 -10   3     1392.93     1243.86    135.45 o 
  -6 -10   3        2.53       35.15    100.29 o 
  -5 -10   3     1791.88     1735.14    105.89 o 
  -4 -10   3       70.13       11.07     68.12 o 
  -3 -10   3     2399.08     2308.58    125.26 o 
  -2 -10   3        1.65        0.00     64.82 o 
  -1 -10   3     1902.44     1691.21    146.82 o 
   0 -10   3       68.20       35.13     81.17 o 
   1 -10   3     1401.89     1415.58    366.02 o 
   3 -10   3     1070.28      976.06    173.71 o 
  -9  -9   3     1250.00     1379.31    166.47 o 
  -8  -9   3      108.07       63.82     72.37 o 
  -7  -9   3     1682.17     1622.29    140.62 o 
  -6  -9   3       53.37       45.47     62.09 o 
  -5  -9   3     3373.75     3388.28    141.83 o 
  -4  -9   3     1099.89     1072.41     85.31 o 
  -3  -9   3     5426.03     5350.13    194.46 o 
  -2  -9   3      126.65       66.58    125.63 o 
  -1  -9   3     2861.76     2924.93    166.47 o 
   0  -9   3      916.45      813.05    143.20 o 
   1  -9   3     1916.32     2031.74    155.09 o 
   2  -9   3      109.93       96.07     55.33 o 
   3  -9   3     1424.11     1375.00    116.00 o 
   4  -9   3      140.10      239.50     89.86 o 
  -9  -8   3      740.48      786.85    126.14 o 
  -8  -8   3      608.48      586.26    112.70 o 
  -7  -8   3     2020.85     1981.07    153.03 o 
  -6  -8   3      382.44      372.95     67.07 o 
  -5  -8   3     3372.75     3318.91    135.98 o 
  -4  -8   3      896.36     1064.81    118.91 o 
  -3  -8   3     1465.69     1359.98     85.08 o 
  -2  -8   3     1429.66     1350.05     89.71 o 
  -1  -8   3     3177.68     3027.07    131.46 o 
   0  -8   3     1985.48     2013.62    183.53 o 
   1  -8   3     2276.55     2232.22    104.76 o 
   2  -8   3      107.46      127.17     51.02 o 
   3  -8   3     1348.53     1491.83    111.50 o 
   4  -8   3      465.26      451.18     81.85 o 
   5  -8   3      664.42      746.83    139.07 o 
 -10  -7   3      165.42      275.03    115.80 o 
  -9  -7   3     1207.73     1314.17    137.52 o 
  -8  -7   3     1059.88     1226.28    140.62 o 
  -7  -7   3     1785.42     1812.54    135.45 o 
  -6  -7   3     1221.78     1188.39     78.22 o 
  -5  -7   3     2901.44     2914.50    118.41 o 
  -4  -7   3     1834.49     1692.84    110.63 o 
  -3  -7   3     5537.29     5279.61    179.85 o 
  -2  -7   3      344.02      332.19     51.02 o 
  -1  -7   3     3861.54     3718.81    143.16 o 
   0  -7   3     2423.13     2163.48     81.45 o 
   1  -7   3     4997.07     5043.30    143.42 o 
   2  -7   3     1068.71     1171.58     68.46 o 
   3  -7   3     1970.70     2014.36     88.42 o 
   4  -7   3      619.14      601.95     86.95 o 
   5  -7   3      867.01      957.54    106.33 o 
   6  -7   3      227.94      327.67     93.57 o 
 -10  -6   3      562.84      411.52    110.63 o 
  -9  -6   3      884.62     1098.07    138.55 o 
  -8  -6   3     1823.51     1884.91    143.72 o 
  -7  -6   3     1569.27     1664.68    125.11 o 
  -6  -6   3     2473.50     2389.50    105.65 o 
  -5  -6   3     3098.17     2965.73    114.42 o 
  -4  -6   3     3722.27     3741.48    134.89 o 
  -3  -6   3     2940.04     2748.05    159.23 o 
  -2  -6   3     2509.36     2373.63     98.57 o 
  -1  -6   3     3114.37     3095.82     94.87 o 
   0  -6   3     3834.56     3544.61    124.92 o 
   1  -6   3     4439.75     4352.68    124.04 o 
   2  -6   3     2893.77     2824.42    117.55 o 
   3  -6   3     1244.15     1317.07     67.91 o 
   4  -6   3     1537.72     1440.61    119.94 o 
   5  -6   3      994.96      897.40     94.07 o 
   6  -6   3      652.27      722.45    101.31 o 
   7  -6   3      329.81      264.09     97.44 o 
 -10  -5   3      903.74      649.33    118.91 o 
  -9  -5   3      381.30      434.26     97.19 o 
  -8  -5   3     1556.27     1568.52    125.11 o 
  -7  -5   3     1540.92     1567.49    118.91 o 
  -6  -5   3     2416.88     2478.53    102.36 o 
  -5  -5   3     1112.84     1083.38    135.97 o 
  -4  -5   3     5643.29     5388.43    172.17 o 
  -3  -5   3     3030.95     2871.86    107.47 o 
  -2  -5   3     5853.25     5484.99    138.88 o 
  -1  -5   3     2591.79     2587.56     80.18 o 
   0  -5   3     5253.45     5268.95    168.04 o 
   1  -5   3     2042.03     2065.75     71.14 o 
   2  -5   3     3924.20     3801.81    127.96 o 
   3  -5   3     1415.77     1407.56     97.89 o 
   4  -5   3     2971.55     2823.68    226.44 o 
   5  -5   3      865.38      915.10    110.63 o 
   6  -5   3     1093.17     1032.55    103.91 o 
   7  -5   3      206.84      187.79     94.09 o 
 -10  -4   3      866.65      626.58    124.08 o 
  -9  -4   3      182.76      224.37     86.85 o 
  -8  -4   3     2100.64     2139.27    147.86 o 
  -7  -4   3     1003.20      916.09     97.19 o 
  -6  -4   3     6030.36     6172.99    194.84 o 
  -5  -4   3     3137.94     3234.62    115.84 o 
  -4  -4   3     5622.46     5438.41    169.98 o 
  -3  -4   3     3270.54     3200.38    109.67 o 
  -2  -4   3    14105.55    13742.39    389.87 o 
  -1  -4   3      470.51      452.84     31.03 o 
   0  -4   3     5161.10     4731.76    150.21 o 
   1  -4   3      157.37      194.25     27.12 o 
   2  -4   3     6304.53     6330.32    161.96 o 
   3  -4   3     1040.56     1049.13     53.60 o 
   4  -4   3     3656.37     3817.18    124.73 o 
   5  -4   3      523.14      510.45     67.24 o 
   6  -4   3     1172.26      924.66    257.97 o 
   7  -4   3       80.81       50.61     65.50 o 
   8  -4   3      603.67      634.97    144.24 o 
 -10  -3   3      876.56      655.53    115.80 o 
  -9  -3   3       77.70       22.75     74.45 o 
  -8  -3   3     2497.42     2647.98    164.40 o 
  -7  -3   3      258.82      290.54     74.45 o 
  -6  -3   3     6159.38     6158.28    271.93 o 
  -5  -3   3      213.58      225.64     23.68 o 
  -4  -3   3     9310.11     9122.44    214.03 o 
  -3  -3   3      567.65      530.25     25.81 o 
  -2  -3   3    12970.73    12914.80    295.34 o 
  -1  -3   3       57.41       74.01     17.13 o 
   0  -3   3    15672.84    15528.92    522.15 o 
   1  -3   3     1547.41     1607.22     55.71 o 
   2  -3   3     7548.53     7346.24    181.45 o 
   3  -3   3      308.17      350.99     32.91 o 
   4  -3   3     4789.02     4710.39    198.46 o 
   5  -3   3      163.15      162.05     49.02 o 
   6  -3   3     3476.54     3251.58    343.28 o 
   7  -3   3      635.64      598.50    124.59 o 
   8  -3   3      844.47      864.28    137.52 o 
   9  -3   3       24.12        4.19     74.87 o 
 -10  -2   3      895.25      908.85    135.45 o 
  -9  -2   3        2.26        0.00     82.72 o 
  -8  -2   3     2488.34     2614.89    163.37 o 
  -7  -2   3        4.21        0.00     55.83 o 
  -6  -2   3     6317.84     6368.04    196.67 o 
  -5  -2   3       17.00       15.28     17.68 o 
  -4  -2   3    10219.28    10533.53    244.13 o 
  -3  -2   3      410.70      411.57     23.87 o 
  -2  -2   3    11465.62    11106.84    254.17 o 
  -1  -2   3      518.71      513.70     26.63 o 
   0  -2   3    15812.39    15418.67    447.19 o 
   1  -2   3      234.02      266.17     24.18 o 
   2  -2   3    21111.84    20666.09    479.44 o 
   3  -2   3      560.56      554.48     37.49 o 
   4  -2   3     6981.67     6874.03    174.83 o 
   5  -2   3       24.62        1.82     29.42 o 
   6  -2   3     3578.30     3146.55    230.06 o 
   7  -2   3       57.59       13.66     61.40 o 
   8  -2   3     1725.16     1538.91    316.91 o 
   9  -2   3        0.96        0.00     73.43 o 
 -10  -1   3      768.83      616.24    116.84 o 
  -9  -1   3        7.44        0.00     85.82 o 
  -8  -1   3     1267.63     1454.78    117.87 o 
  -7  -1   3      133.25      140.61     45.17 o 
  -6  -1   3     6001.22     6622.62    205.06 o 
  -5  -1   3      131.84      133.46     28.81 o 
  -4  -1   3     8100.53     8495.87    245.85 o 
  -3  -1   3        4.07        0.00     12.83 o 
  -2  -1   3     8185.41     7847.76    182.19 o 
  -1  -1   3      385.89      370.83     22.54 o 
   0  -1   3    14040.96    12980.21    372.13 o 
   1  -1   3       54.16       72.51     18.55 o 
   2  -1   3    18041.47    17188.71    735.97 o 
   3  -1   3     1142.18     1099.63     58.61 o 
   4  -1   3     7644.10     7224.71    424.15 o 
   5  -1   3       45.56        3.16     28.87 o 
   6  -1   3     4846.47     4516.39    161.82 o 
   7  -1   3      232.70      263.13     85.30 o 
   8  -1   3     1034.13     1057.89     88.18 o 
   9  -1   3        8.53        0.00     71.79 o 
 -10   0   3      846.84      579.02    118.91 o 
  -9   0   3      135.51       37.22     90.99 o 
  -8   0   3     1692.07     2067.24    236.26 o 
  -7   0   3      353.69      395.10     54.60 o 
  -6   0   3     5674.41     6627.05    323.63 o 
  -5   0   3      694.97      732.18     49.98 o 
  -4   0   3     6514.40     7304.08    416.05 o 
  -3   0   3      630.48      684.66     30.67 o 
  -2   0   3    51641.12    51932.56   1145.08 o 
  -1   0   3      314.55      335.96     20.39 o 
   0   0   3     5233.08     4657.16    170.64 o 
   1   0   3      685.85      663.87     32.36 o 
   2   0   3    13032.78    12386.84    440.63 o 
   3   0   3     1929.40     2012.90     91.09 o 
   4   0   3    13629.17    13222.78    408.08 o 
   5   0   3      338.79      348.95     35.92 o 
   6   0   3     4606.33     4469.86    158.35 o 
   7   0   3      335.35      351.48     59.76 o 
   8   0   3     1454.47     1421.05    116.32 o 
   9   0   3       27.53       52.44     63.82 o 
  10   0   3      601.80      603.78     91.88 o 
  -9   1   3      301.51      180.94     95.12 o 
  -8   1   3     1152.88     1221.60     84.44 o 
  -7   1   3     1188.32     1319.03     81.73 o 
  -6   1   3     4748.05     5600.79    475.11 o 
  -5   1   3     1290.26     1397.77     67.98 o 
  -4   1   3     5679.45     5817.51    176.86 o 
  -3   1   3     2910.21     2968.72     77.64 o 
  -2   1   3    15140.74    14542.70    477.42 o 
  -1   1   3    13921.41    14164.68    319.68 o 
   0   1   3     8064.04     8029.56    216.37 o 
   1   1   3     4954.96     4718.79    248.53 o 
   2   1   3    16832.76    16733.27    381.86 o 
   3   1   3     3466.73     3544.26     97.11 o 
   4   1   3     3580.64     3440.71     97.97 o 
   5   1   3     2206.35     2212.19     76.30 o 
   6   1   3     5157.17     5072.68    140.82 o 
   7   1   3      445.92      446.26     87.37 o 
   8   1   3     2382.59     2224.21    113.22 o 
   9   1   3      348.68      307.54     74.17 o 
  10   1   3      634.77      574.17    127.18 o 
  -9   2   3      300.39      207.83    102.36 o 
  -8   2   3      845.01      872.26    189.73 o 
  -7   2   3     1245.86     1413.79     87.59 o 
  -6   2   3     3459.90     3966.03    142.56 o 
  -5   2   3     2397.67     2639.08    137.00 o 
  -4   2   3     5467.99     6088.70    273.48 o 
  -3   2   3     5511.51     5422.61    152.19 o 
  -2   2   3     8654.53     9218.99    213.31 o 
  -1   2   3     2078.56     2217.89     59.80 o 
   0   2   3    15236.59    15721.57    840.61 o 
   1   2   3     6023.77     5931.89    414.10 o 
   2   2   3     8722.71     8974.40    210.31 o 
   3   2   3     3339.92     3337.80     91.69 o 
   4   2   3     4621.54     4539.13    119.93 o 
   5   2   3     1570.05     1468.62     59.98 o 
   6   2   3     4002.64     3939.47    170.09 o 
   7   2   3     1151.73     1074.93     70.80 o 
   8   2   3     1971.46     1819.59     98.86 o 
   9   2   3      606.89      514.31    126.14 o 
  10   2   3      410.78      363.43     85.38 o 
  -9   3   3      347.10      188.18    117.87 o 
  -8   3   3      657.83      773.20    207.31 o 
  -7   3   3      910.21      961.06    173.19 o 
  -6   3   3     1742.47     1897.43     92.77 o 
  -5   3   3     2765.33     2868.19    260.56 o 
  -4   3   3     3745.51     3737.44    127.79 o 
  -3   3   3     6863.48     7128.64    301.92 o 
  -2   3   3     7668.28     7953.45    187.48 o 
  -1   3   3     1806.98     1792.47     52.52 o 
   0   3   3     7425.35     7515.84    252.29 o 
   1   3   3     6388.72     6341.42    190.09 o 
   2   3   3     6136.74     6009.46    168.63 o 
   3   3   3     4077.79     4015.63    104.87 o 
   4   3   3     6375.55     6431.51    160.90 o 
   5   3   3     5421.30     5471.21    143.57 o 
   6   3   3     2044.71     1913.96     72.38 o 
   7   3   3     2360.09     2251.15     84.78 o 
   8   3   3     1380.37     1257.63     83.08 o 
   9   3   3      702.13      750.40     84.78 o 
  10   3   3      442.57      311.22    105.46 o 
  -8   4   3      460.60      392.33     82.27 o 
  -7   4   3      763.12      756.94    202.14 o 
  -6   4   3      413.56      461.93     66.84 o 
  -5   4   3     1713.25     1657.06     86.26 o 
  -4   4   3     1848.69     1790.44     82.98 o 
  -3   4   3     7896.75     8264.09    455.46 o 
  -2   4   3     4908.10     5157.50    129.38 o 
  -1   4   3     5648.12     5657.14    137.47 o 
   0   4   3     6048.74     5835.23    139.53 o 
   1   4   3     9931.21    10104.75    293.51 o 
   2   4   3     4051.09     4149.94    102.70 o 
   3   4   3     6557.60     6322.76    247.10 o 
   4   4   3     3874.16     3902.81    105.47 o 
   5   4   3     7272.77     7256.69    182.28 o 
   6   4   3     1107.62     1064.03     54.06 o 
   7   4   3     3939.83     3890.11    118.00 o 
   8   4   3      604.63      566.42    101.33 o 
   9   4   3     1027.17      835.44    112.70 o 
  10   4   3      348.51      259.52     96.16 o 
  -8   5   3      217.26      140.49     72.41 o 
  -7   5   3      855.67      854.84    127.18 o 
  -6   5   3      202.39      291.89     63.23 o 
  -5   5   3     2178.20     2319.75    116.32 o 
  -4   5   3     1372.28     1489.97     80.79 o 
  -3   5   3     4481.58     4693.45    242.46 o 
  -2   5   3     1336.42     1384.20     53.72 o 
  -1   5   3     7701.78     7893.68    189.55 o 
   0   5   3     1177.25     1133.50     41.50 o 
   1   5   3     8918.57     8619.99    200.96 o 
   2   5   3       98.25      106.43     15.27 o 
   3   5   3     6806.47     6950.92    166.99 o 
   4   5   3      967.72      981.80     43.51 o 
   5   5   3     6336.24     6338.06    167.70 o 
   6   5   3      225.43      270.75     36.76 o 
   7   5   3     2556.67     2454.45     88.34 o 
   8   5   3      117.46       53.77     64.11 o 
   9   5   3     1471.21     1413.43    115.80 o 
  10   5   3      199.28      215.06     93.06 o 
  -7   6   3      730.08      831.90    187.66 o 
  -6   6   3       13.79       18.40     92.02 o 
  -5   6   3     2754.50     2896.72    130.87 o 
  -4   6   3      239.78      289.86     59.87 o 
  -3   6   3     3103.07     3345.73    169.05 o 
  -2   6   3       21.10       41.34     37.78 o 
  -1   6   3     9168.82     9787.43    234.15 o 
   0   6   3     1158.35     1123.52     45.52 o 
   1   6   3     7837.29     7610.18    181.90 o 
   2   6   3      681.72      701.58     33.19 o 
   3   6   3     8312.77     8502.66    201.59 o 
   4   6   3      122.51      160.14     24.69 o 
   5   6   3     4992.40     5081.85    134.65 o 
   6   6   3      295.94      297.17     37.88 o 
   7   6   3     2830.89     2753.58    112.02 o 
   8   6   3      905.16      863.60     73.28 o 
   9   6   3     1954.92     1999.68    141.65 o 
  10   6   3       18.14        0.00     80.65 o 
  -6   7   3        2.48        0.00     89.95 o 
  -5   7   3     1869.65     1924.20    150.96 o 
  -4   7   3       24.11       13.44     64.11 o 
  -3   7   3     3229.57     3763.62    206.79 o 
  -2   7   3      145.54      150.53     41.65 o 
  -1   7   3     4841.32     5102.01    224.89 o 
   0   7   3      138.87      141.92     37.96 o 
   1   7   3    10710.97    11053.51    328.54 o 
   2   7   3      123.35      145.13     34.05 o 
   3   7   3     5834.33     5949.93    190.40 o 
   4   7   3        0.86       29.14     30.75 o 
   5   7   3     4718.84     4709.46    154.28 o 
   6   7   3       22.38       35.69     59.45 o 
   7   7   3     4781.12     4979.28    170.60 o 
   8   7   3       13.77       14.66     55.15 o 
   9   7   3     1863.03     1711.21    133.38 o 
  10   7   3        3.79        0.00     89.95 o 
  -6   8   3        5.38       58.94    108.57 o 
  -4   8   3       26.52        0.00     82.72 o 
  -3   8   3     1814.63     2171.32    157.16 o 
  -2   8   3      147.32      154.06     64.11 o 
  -1   8   3     3784.91     3993.10    147.99 o 
   0   8   3        2.21        0.00     39.24 o 
   1   8   3     6675.47     6801.57    218.03 o 
   2   8   3       36.87        0.00     33.97 o 
   3   8   3     3626.36     3784.54    137.35 o 
   4   8   3       33.05       83.75     63.07 o 
   5   8   3     6994.95     7400.07    348.45 o 
   6   8   3       62.63       77.55     79.62 o 
   7   8   3     2020.28     1959.36    157.16 o 
   8   8   3       96.04      169.57     97.19 o 
   9   8   3     1352.68     1402.05    153.03 o 
  -5   9   3      690.72      890.24    139.58 o 
  -4   9   3       48.89        0.00     92.02 o 
  -2   9   3       44.67       88.92     77.55 o 
  -1   9   3     4020.19     4307.49    235.74 o 
   0   9   3      183.98      198.45     52.42 o 
   1   9   3     3355.50     3483.36    218.68 o 
   2   9   3      207.91      210.76     49.92 o 
   3   9   3     3826.32     3891.83    216.10 o 
   4   9   3      275.32      361.89     94.09 o 
   5   9   3     5070.74     5046.77    267.80 o 
   6   9   3      168.33       58.94     94.09 o 
   7   9   3     1368.26     1424.80    148.89 o 
   8   9   3      289.56      285.37    112.70 o 
   9   9   3     1216.64     1309.00    159.23 o 
  -4  10   3      113.73       42.39    107.53 o 
  -3  10   3      721.44      739.28    111.67 o 
  -2  10   3     1128.47     1222.14    135.45 o 
  -1  10   3     1829.57     1945.92    149.92 o 
   0  10   3      422.37      514.61     68.82 o 
   1  10   3     2024.32     2027.60    162.33 o 
   2  10   3      623.40      704.13    119.94 o 
   3  10   3     2141.33     1892.15    153.03 o 
   4  10   3     1485.57     1287.28    132.35 o 
   5  10   3     1675.04     1718.45    159.23 o 
   6  10   3      174.17       95.12     95.12 o 
   7  10   3     1215.80     1351.39    155.09 o 
   8  10   3      355.78      425.99    119.94 o 
   9  10   3      926.22      815.80    151.99 o 
  -2  11   3      113.99       82.72     98.23 o 
  -1  11   3      671.58      596.60    111.67 o 
   0  11   3      606.55      576.95    128.21 o 
   1  11   3     1387.24     1360.69    150.96 o 
   2  11   3      772.07      883.00    139.58 o 
   3  11   3     1698.78     1616.08    150.96 o 
   4  11   3      506.02      695.86    124.08 o 
   5  11   3      871.18     1037.06    141.65 o 
   6  11   3      319.26      319.49    130.28 o 
   7  11   3      940.08     1057.74    161.30 o 
   8  11   3      488.15      505.61    146.82 o 
   1  12   3      515.40      583.15    135.45 o 
   2  12   3      684.99      808.56    145.79 o 
   3  12   3     1063.32     1309.00    171.64 o 
   4  12   3      972.40      939.87    159.23 o 
   5  12   3      701.71      567.65    133.38 o 
   6  12   3      764.17      613.14    158.20 o 
   7  12   3      477.73      363.95    135.45 o 
   2  13   3      791.99      738.25    144.75 o 
   3  13   3      488.05      413.58    147.86 o 
   4  13   3      743.84      820.97    171.64 o 
   5  13   3      359.16      348.45    157.16 o 
  -5 -12   4      914.85      862.26    116.81 o 
  -4 -12   4        6.96        0.00     89.38 o 
  -3 -12   4     1227.90     1116.22    122.42 o 
  -2 -12   4       13.11        0.00     89.16 o 
  -7 -11   4     1167.95     1110.48    167.50 o 
  -6 -11   4        4.29        0.00     75.66 o 
  -5 -11   4     1398.51     1528.52    122.42 o 
  -4 -11   4        0.18        0.00     74.72 o 
  -3 -11   4     1611.34     1710.91    125.03 o 
  -2 -11   4        1.22        0.00     81.73 o 
  -1 -11   4      964.96      937.15    111.28 o 
   0 -11   4       60.58        0.00     83.87 o 
   1 -11   4     1399.71     1727.75    177.84 o 
  -8 -10   4       72.39      106.50    112.70 o 
  -7 -10   4     1564.67     1567.49    156.13 o 
  -6 -10   4      107.82      165.46     75.93 o 
  -5 -10   4     1400.92     1497.56    115.56 o 
  -4 -10   4       11.36        0.00     64.55 o 
  -3 -10   4     1971.19     1917.14    173.71 o 
  -2 -10   4       59.85       53.91     96.68 o 
  -1 -10   4     1805.46     1886.82    124.50 o 
   0 -10   4      116.56       77.35     73.56 o 
   1 -10   4     1697.84     1625.89    116.81 o 
   3 -10   4      647.38      508.71    167.50 o 
  -8  -9   4      227.04      122.01    101.33 o 
  -7  -9   4     1646.43     1775.85    148.89 o 
  -6  -9   4      153.11      155.57     65.80 o 
  -5  -9   4     2771.79     2771.73    133.80 o 
  -4  -9   4      900.94      882.20     90.29 o 
  -3  -9   4     4707.09     4549.39    179.49 o 
  -2  -9   4      176.15      107.72     64.43 o 
  -1  -9   4     1519.35     1349.60    125.11 o 
   0  -9   4      274.35      137.94    168.02 o 
   1  -9   4     1931.01     1987.28    160.26 o 
   2  -9   4      202.63      249.61     78.50 o 
   3  -9   4     1246.32     1017.70    103.58 o 
   4  -9   4      165.43       97.58     89.32 o 
  -9  -8   4      650.95      714.47    138.55 o 
  -8  -8   4      720.04      740.32    133.38 o 
  -7  -8   4     1693.36     1786.90    103.45 o 
  -6  -8   4      528.11      523.69     74.79 o 
  -5  -8   4     2389.28     2339.87    112.23 o 
  -4  -8   4     1414.93     1342.95     90.27 o 
  -3  -8   4      867.66     1043.10     87.72 o 
  -2  -8   4     1289.48     1176.68     94.60 o 
  -1  -8   4     3513.44     3478.97    148.96 o 
   0  -8   4     1241.31     1099.84     92.83 o 
   1  -8   4     1395.39     1445.48    132.35 o 
   2  -8   4      352.11      362.44     61.79 o 
   3  -8   4      697.51      742.32     89.17 o 
   4  -8   4      482.08      497.35     93.65 o 
   5  -8   4      630.72      654.23    100.60 o 
  -9  -7   4      622.50      628.65    120.97 o 
  -8  -7   4      979.84      996.74    129.25 o 
  -7  -7   4     1328.14     1266.02     88.38 o 
  -6  -7   4     1440.34     1475.23     89.54 o 
  -5  -7   4     2577.28     2490.80    114.42 o 
  -4  -7   4     1560.63     1575.92     88.47 o 
  -3  -7   4     3240.49     3166.98    130.12 o 
  -2  -7   4     1230.07     1093.95     78.75 o 
  -1  -7   4     3330.60     3215.87    137.08 o 
   0  -7   4     2482.32     2384.14     89.67 o 
   1  -7   4      703.40      730.53     57.23 o 
   2  -7   4      716.78      758.94     61.37 o 
   3  -7   4     1830.19     1828.91    124.09 o 
   4  -7   4      585.85      557.25     85.46 o 
   5  -7   4      583.70      626.49     95.59 o 
   6  -7   4      294.78      167.86     94.20 o 
 -10  -6   4      290.68      448.74    124.08 o 
  -9  -6   4      794.48      984.33    130.28 o 
  -8  -6   4     1663.02     1549.91    131.31 o 
  -7  -6   4      865.43     1025.81     95.12 o 
  -6  -6   4     2282.03     2196.79    102.33 o 
  -5  -6   4     2347.85     2167.54    100.51 o 
  -4  -6   4     4243.27     4032.24    145.85 o 
  -3  -6   4     2774.52     2689.46    110.68 o 
  -2  -6   4     2635.64     2414.57    106.68 o 
  -1  -6   4     2247.51     2135.22     79.14 o 
   0  -6   4     3670.13     3542.85    109.40 o 
   1  -6   4     2144.35     2113.39     79.99 o 
   2  -6   4     3750.57     3547.41    129.87 o 
   3  -6   4     1223.53     1253.80     78.38 o 
   4  -6   4     1638.98     1533.65    174.22 o 
   5  -6   4      384.55      407.00    107.53 o 
   6  -6   4      650.26      670.19    102.71 o 
   7  -6   4      281.93      247.76     98.34 o 
 -10  -5   4      658.69      577.98    127.18 o 
  -9  -5   4      362.79      348.45     98.23 o 
  -8  -5   4     1521.66     1463.06    124.08 o 
  -7  -5   4      571.60      645.19     96.16 o 
  -6  -5   4     2271.46     2263.08    100.53 o 
  -5  -5   4     1718.85     1662.56     82.96 o 
  -4  -5   4     8755.39     8557.03    260.96 o 
  -3  -5   4     2024.77     1907.66     87.31 o 
  -2  -5   4     5920.38     5534.03    152.62 o 
  -1  -5   4     2171.79     2146.35     75.37 o 
   0  -5   4     8235.24     8149.38    250.72 o 
   1  -5   4     1521.74     1455.59     61.19 o 
   2  -5   4     4676.13     4460.39    128.54 o 
   3  -5   4      638.64      726.75     53.01 o 
   4  -5   4     2540.69     2612.08    210.87 o 
   5  -5   4      291.78      253.71    102.88 o 
   6  -5   4     1381.52     1270.89    171.64 o 
   7  -5   4      138.39      180.11     84.77 o 
 -10  -4   4      925.58      810.63    127.18 o 
  -9  -4   4      114.63       98.23     90.99 o 
  -8  -4   4     1735.75     1627.46    128.21 o 
  -7  -4   4      514.92      549.03     93.06 o 
  -6  -4   4     5501.41     5541.74    264.18 o 
  -5  -4   4      842.46      853.10     61.62 o 
  -4  -4   4     7191.44     6981.59    214.56 o 
  -3  -4   4      550.22      571.74     39.73 o 
  -2  -4   4     9193.79     8853.92    213.12 o 
  -1  -4   4      541.79      519.71     36.45 o 
   0  -4   4     5137.44     4913.76    162.66 o 
   1  -4   4      300.65      295.03     32.82 o 
   2  -4   4     5471.75     5318.38    144.46 o 
   3  -4   4      447.87      476.34     58.08 o 
   4  -4   4     4888.65     4776.44    227.98 o 
   5  -4   4      136.08       67.41     58.27 o 
   6  -4   4     1052.19     1049.95    153.03 o 
   7  -4   4       31.00        0.00     66.14 o 
   8  -4   4      630.39      471.71     93.92 o 
 -10  -3   4     1040.83      868.53    128.21 o 
  -9  -3   4       14.55        9.31     79.62 o 
  -8  -3   4     1830.95     1837.35    139.58 o 
  -7  -3   4      158.38      161.30     71.34 o 
  -6  -3   4     5738.11     5856.36    265.73 o 
  -5  -3   4       16.34        3.66     19.97 o 
  -4  -3   4     5613.82     5481.17    136.72 o 
  -3  -3   4      266.12      284.04     21.61 o 
  -2  -3   4    15024.99    14614.23    336.32 o 
  -1  -3   4     2167.40     2087.25     67.39 o 
   0  -3   4    12124.12    11622.11    342.53 o 
   1  -3   4       87.57       87.89     26.03 o 
   2  -3   4     7017.05     6762.68    172.46 o 
   3  -3   4       35.46       24.81     28.84 o 
   4  -3   4     4199.69     4219.06    134.40 o 
   5  -3   4      198.30      160.27     76.51 o 
   6  -3   4     2844.62     2595.89    345.86 o 
   7  -3   4      279.66      152.92     74.45 o 
   8  -3   4     1033.61      820.14    276.58 o 
 -10  -2   4      959.70      851.98    129.25 o 
  -9  -2   4       10.78        0.00     77.55 o 
  -8  -2   4     1794.09     1904.56    140.62 o 
  -7  -2   4      127.45      135.45     66.17 o 
  -6  -2   4     6219.59     6424.94    200.32 o 
  -5  -2   4       15.95       27.55     19.55 o 
  -4  -2   4     7903.34     7669.19    183.64 o 
  -3  -2   4       83.23       99.39     17.55 o 
  -2  -2   4    12134.70    11809.88    272.86 o 
  -1  -2   4        3.81        0.00     16.22 o 
   0  -2   4    15534.66    14950.24    348.04 o 
   1  -2   4       70.01       53.01     23.83 o 
   2  -2   4     7228.62     6853.05    172.96 o 
   3  -2   4        3.48        0.00     28.51 o 
   4  -2   4     5727.65     5497.46    148.95 o 
   5  -2   4      100.56       70.95     34.36 o 
   6  -2   4     3932.61     3507.11    144.75 o 
   7  -2   4       14.84        0.00     63.21 o 
   8  -2   4     1325.42     1271.07    257.46 o 
   9  -2   4        5.80        0.00     81.14 o 
 -10  -1   4      615.14      647.26    132.35 o 
  -9  -1   4        5.83        0.00     76.51 o 
  -8  -1   4     1781.69     1802.40    166.98 o 
  -7  -1   4      404.86      404.84     76.00 o 
  -6  -1   4     5750.47     5834.77    241.95 o 
  -5  -1   4      275.04      262.02     35.49 o 
  -4  -1   4     6938.16     6794.70    164.36 o 
  -3  -1   4      474.25      481.10     28.73 o 
  -2  -1   4    18753.32    18770.09    424.31 o 
  -1  -1   4      153.85      161.02     26.88 o 
   0  -1   4    10652.84     9845.67    234.21 o 
   1  -1   4       24.50        7.77     20.81 o 
   2  -1   4    19231.82    18650.71    615.58 o 
   3  -1   4      551.48      580.56     39.22 o 
   4  -1   4     7048.61     6632.39    171.93 o 
   5  -1   4      152.60      124.10     38.06 o 
   6  -1   4     2683.92     2542.09    175.77 o 
   7  -1   4      200.25      153.21     94.09 o 
   8  -1   4     1380.80     1273.34    298.30 o 
   9  -1   4       17.01        0.00     72.13 o 
  -9   0   4      115.55       52.73     87.89 o 
  -8   0   4     1700.36     1927.26    222.30 o 
  -7   0   4      294.61      332.52     54.31 o 
  -6   0   4     5587.22     5775.34    193.87 o 
  -5   0   4      366.75      375.40     39.89 o 
  -4   0   4    16119.27    16258.83    370.39 o 
  -3   0   4     5231.88     5337.97    131.31 o 
  -2   0   4    27373.93    27572.43    616.23 o 
  -1   0   4     2915.56     2696.10    117.09 o 
   0   0   4     7268.86     6798.15    269.75 o 
   1   0   4      363.39      381.86     35.42 o 
   2   0   4    14834.55    14439.11    402.89 o 
   3   0   4     2386.59     2399.93     77.75 o 
   4   0   4     6520.15     6360.81    340.43 o 
   5   0   4      697.49      666.72     49.85 o 
   6   0   4     3784.69     3571.74    112.66 o 
   7   0   4      956.23      913.64    126.66 o 
   8   0   4      881.62      745.43    118.91 o 
   9   0   4       54.99        9.45     68.82 o 
  -9   1   4      463.93      475.60     75.65 o 
  -8   1   4     1319.60     1382.96    120.46 o 
  -7   1   4      230.75      247.42     52.91 o 
  -6   1   4     3684.27     3947.11    141.40 o 
  -5   1   4     2610.07     2586.74    100.86 o 
  -4   1   4      742.58      671.78     48.42 o 
  -3   1   4     8478.71     8518.25    200.84 o 
  -2   1   4    15018.98    14699.14    334.66 o 
  -1   1   4     1528.19     1507.40     48.16 o 
   0   1   4     7337.88     6884.16    165.29 o 
   1   1   4     2116.38     2019.85     66.41 o 
   2   1   4     5015.69     4745.53    125.07 o 
   3   1   4     4512.92     4708.33    126.05 o 
   4   1   4     3311.67     3196.78     96.32 o 
   5   1   4     1166.45     1189.68     58.07 o 
   6   1   4     3127.75     3124.55    102.56 o 
   7   1   4      859.17      827.66     76.70 o 
   8   1   4     1245.58     1148.34     84.67 o 
   9   1   4      201.10      265.08     77.58 o 
  10   1   4      711.03      566.25     95.37 o 
  -9   2   4      325.91      264.75     77.41 o 
  -8   2   4      764.35      750.56     81.11 o 
  -7   2   4      587.80      658.12     95.12 o 
  -6   2   4     1060.55     1202.01     74.31 o 
  -5   2   4     3011.82     3308.32    122.33 o 
  -4   2   4     3795.07     3754.20    127.39 o 
  -3   2   4      121.31      119.74     26.62 o 
  -2   2   4    11901.29    11780.90    271.62 o 
  -1   2   4     7840.86     8100.09    190.06 o 
   0   2   4     9242.73     9118.16    212.26 o 
   1   2   4     4116.67     4068.55    294.16 o 
   2   2   4    10149.60     9958.31    250.58 o 
   3   2   4     2707.58     2520.06     77.15 o 
   4   2   4     3155.20     3187.03    105.93 o 
   5   2   4     1962.67     1993.82     74.57 o 
   6   2   4     2868.76     2843.39     95.82 o 
   7   2   4     1569.87     1553.23    117.35 o 
   8   2   4     1546.34     1346.20    109.08 o 
   9   2   4     1046.71      984.95    251.25 o 
  10   2   4      374.99      298.22     79.48 o 
  -8   3   4      418.55      327.08     67.87 o 
  -7   3   4      793.68      719.56     77.33 o 
  -6   3   4      523.55      504.73     73.93 o 
  -5   3   4     3218.64     3266.52    123.15 o 
  -4   3   4     2520.98     2545.52     99.88 o 
  -3   3   4     4560.38     4574.73    144.14 o 
  -2   3   4     2319.12     2254.41     67.19 o 
  -1   3   4     7475.77     7864.35    234.94 o 
   0   3   4     6669.29     6844.81    207.98 o 
   1   3   4    10205.05    10044.28    362.92 o 
   2   3   4     6656.12     6703.44    206.00 o 
   3   3   4    12634.13    12863.95    300.62 o 
   4   3   4     2114.97     2100.67     70.34 o 
   5   3   4     4231.10     4176.20    118.79 o 
   6   3   4     1028.79      993.45     56.49 o 
   7   3   4     2942.89     2834.42     98.34 o 
   8   3   4     1130.99     1091.51     82.47 o 
   9   3   4      800.04      769.32     82.48 o 
  10   3   4      211.35      285.52     79.25 o 
  -8   4   4      140.45      141.66     74.92 o 
  -7   4   4      691.27      770.72     81.38 o 
  -6   4   4      102.65      121.55     57.63 o 
  -5   4   4     3444.64     3519.16    133.70 o 
  -4   4   4     1473.79     1385.90     73.80 o 
  -3   4   4     5690.02     5816.38    182.23 o 
  -2   4   4     1096.07     1094.67     47.54 o 
  -1   4   4    11187.94    11638.06    269.10 o 
   0   4   4     3360.97     3498.97    119.54 o 
   1   4   4    13893.38    14395.50    414.89 o 
   2   4   4     2777.11     2750.95    101.24 o 
   3   4   4     5708.19     5502.93    138.05 o 
   4   4   4     2646.56     2686.19     88.72 o 
   5   4   4     6117.00     5889.99    155.47 o 
   6   4   4      750.75      725.62     49.93 o 
   7   4   4     3942.76     3535.46    112.76 o 
   8   4   4      345.16      340.36     64.82 o 
   9   4   4     1061.23     1050.51     88.69 o 
  10   4   4      245.71      254.35     96.16 o 
  -7   5   4     1254.70     1284.63    141.14 o 
  -6   5   4      396.59      303.64     69.02 o 
  -5   5   4     2337.90     2452.51    111.49 o 
  -4   5   4      523.07      554.34     58.00 o 
  -3   5   4     6190.57     6318.61    199.06 o 
  -2   5   4       28.70       19.22     25.49 o 
  -1   5   4     9355.03     9479.51    224.92 o 
   0   5   4       99.65       99.69     18.77 o 
   1   5   4    10251.59    10364.60    331.90 o 
   2   5   4     2308.40     2465.28     94.66 o 
   3   5   4     5108.82     5119.93    129.03 o 
   4   5   4      764.57      748.38     40.02 o 
   5   5   4     7184.23     7068.83    180.13 o 
   6   5   4      109.86      123.41     37.01 o 
   7   5   4     2882.91     2893.02     99.68 o 
   8   5   4       64.86       56.04     50.16 o 
   9   5   4     1164.29     1216.97    116.84 o 
  10   5   4      132.75       98.23     88.92 o 
  -7   6   4     1101.84     1257.30    149.92 o 
  -6   6   4        1.52        0.00     87.89 o 
  -5   6   4     2309.85     2451.52    164.40 o 
  -4   6   4       33.33       15.51     67.21 o 
  -3   6   4     3562.16     3673.67    195.42 o 
  -2   6   4        5.05       13.85     36.18 o 
  -1   6   4     8885.86     9339.92    432.20 o 
   0   6   4     1841.03     1974.39    112.70 o 
   1   6   4     6876.64     6712.39    210.53 o 
   2   6   4      402.10      467.09     43.95 o 
   3   6   4     5541.51     5618.32    183.82 o 
   4   6   4       19.95        3.55     33.53 o 
   5   6   4     6360.40     6313.28    163.59 o 
   6   6   4     1746.64     1662.36     70.23 o 
   7   6   4     1584.07     1611.33     74.03 o 
   8   6   4       98.52       10.90     53.57 o 
   9   6   4     1962.05     1919.03    138.55 o 
  10   6   4       15.16       46.53     93.06 o 
  -6   7   4        0.05        0.00     96.16 o 
  -5   7   4     1358.76     1528.20    148.89 o 
  -4   7   4        0.60        0.00     62.04 o 
  -3   7   4     2874.49     3035.71    183.01 o 
  -2   7   4        1.91        0.00     50.66 o 
  -1   7   4     5221.67     5394.58    180.94 o 
   0   7   4        1.35        0.00     39.81 o 
   1   7   4     8320.38     8602.02    264.26 o 
   2   7   4        5.03        0.00     32.13 o 
   3   7   4     6269.70     6236.06    201.99 o 
   4   7   4       22.71       62.23     38.50 o 
   5   7   4     5088.00     5186.98    180.86 o 
   6   7   4       53.89       67.21     76.51 o 
   7   7   4     3334.53     3286.97    200.59 o 
   8   7   4       13.17        0.00     84.78 o 
  -5   8   4      710.13      933.67    130.28 o 
  -4   8   4       57.54       41.36     86.85 o 
  -3   8   4     1774.10     2093.77    157.16 o 
  -2   8   4      230.39      197.49     69.28 o 
  -1   8   4     3106.20     3253.69    131.95 o 
   0   8   4       85.74      102.38     44.96 o 
   1   8   4     5458.28     5553.06    186.37 o 
   2   8   4      396.57      444.77     51.36 o 
   3   8   4     4484.77     4443.42    156.61 o 
   4   8   4      201.84      190.20     42.94 o 
   5   8   4     3901.98     4268.20    234.71 o 
   6   8   4      126.41       67.21     85.82 o 
   7   8   4     1094.05     1039.13    134.42 o 
   8   8   4      144.95      110.63     88.92 o 
   9   8   4     1260.98     1377.24    155.09 o 
  -4   9   4      133.54      208.86    104.43 o 
  -3   9   4     2707.64     3269.39    207.83 o 
  -2   9   4       74.56      102.36     80.65 o 
  -1   9   4     1858.52     1864.71    125.63 o 
   0   9   4      552.08      453.01     63.54 o 
   1   9   4     3170.81     3020.01    127.13 o 
   2   9   4     1209.00     1228.36     81.92 o 
   3   9   4     3490.21     3662.15    139.91 o 
   4   9   4       46.84      137.52     78.58 o 
   5   9   4     3513.15     3398.63    210.93 o 
   6   9   4      495.69      468.38    104.43 o 
   7   9   4     1205.45     1133.22    132.35 o 
   8   9   4      411.77      299.85    117.87 o 
   9   9   4     1032.17     1091.86    155.09 o 
  -3  10   4      620.78      592.46    118.91 o 
  -2  10   4     1125.61     1210.77    139.58 o 
  -1  10   4     1377.44     1384.48    136.48 o 
   0  10   4      632.60      682.13    105.98 o 
   1  10   4     1944.55     2038.10    110.78 o 
   2  10   4     1162.17     1148.73    136.48 o 
   3  10   4     1860.47     1937.65    163.37 o 
   4  10   4      986.60      841.65    132.35 o 
   5  10   4     2004.70     1845.62    164.40 o 
   6  10   4      739.09      685.52    123.04 o 
   7  10   4     1193.60     1101.17    154.06 o 
   8  10   4      298.12      342.24    125.11 o 
   9  10   4      845.53      891.28    156.13 o 
  -2  11   4      280.96      300.88    107.53 o 
  -1  11   4      576.46      535.59    103.40 o 
   0  11   4      645.28      579.55     79.71 o 
   1  11   4     1144.04     1163.21    148.89 o 
   2  11   4      942.07      847.85    138.55 o 
   3  11   4     1407.87     1410.32    158.20 o 
   4  11   4      546.99      530.42    132.35 o 
   5  11   4      660.58      718.60    141.65 o 
   6  11   4      779.29      758.93    150.96 o 
   7  11   4     1119.14     1276.94    162.33 o 
   8  11   4      463.44      675.18    141.65 o 
   1  12   4      561.56      525.25    137.52 o 
   2  12   4      855.76      956.42    157.16 o 
   3  12   4      920.96      945.04    157.16 o 
   4  12   4     1120.78     1134.26    169.57 o 
   5  12   4      399.07      379.46    128.21 o 
   6  12   4     1003.58     1028.79    172.67 o 
   7  12   4      566.88      498.37    157.16 o 
   3  13   4      258.86      172.67    137.52 o 
   4  13   4      917.09      954.35    180.94 o 
  -6 -11   5        5.65        0.00     91.38 o 
  -5 -11   5     1054.65     1204.54    124.26 o 
  -4 -11   5        1.38        0.00     90.03 o 
  -3 -11   5     1257.53     1194.71    314.84 o 
  -2 -11   5       57.27       59.76    179.39 o 
  -1 -11   5     1197.92     1235.65    217.65 o 
   0 -11   5       25.27        0.00     92.16 o 
  -7 -10   5     1277.85     1393.22    119.07 o 
  -6 -10   5      141.43      107.92     83.31 o 
  -5 -10   5     1332.76     1349.51    116.81 o 
  -4 -10   5       85.14        1.55     77.00 o 
  -3 -10   5     1699.88     1672.65    119.52 o 
  -2 -10   5      181.74      161.23     82.33 o 
  -1 -10   5     1251.00     1134.22    195.94 o 
   0 -10   5       84.71      114.54     86.00 o 
   1 -10   5     1115.37     1117.89    127.18 o 
   2 -10   5      112.92       65.14    113.74 o 
  -8  -9   5      206.42      240.91    116.84 o 
  -7  -9   5     1690.00     1657.28    112.48 o 
  -6  -9   5      522.91      615.48     93.16 o 
  -5  -9   5     2043.09     1988.54    118.11 o 
  -4  -9   5      746.30      824.19     92.44 o 
  -3  -9   5     2941.09     2716.72    135.78 o 
  -2  -9   5      569.85      597.79     98.23 o 
  -1  -9   5     1293.54     1259.03    146.82 o 
   0  -9   5      294.09      305.45     77.97 o 
   1  -9   5     1146.63     1051.70    245.57 o 
   2  -9   5      488.75      584.19    131.31 o 
   3  -9   5      836.75      753.76    176.81 o 
  -9  -8   5      592.01      464.25    133.38 o 
  -8  -8   5      516.44      362.92    119.94 o 
  -7  -8   5     1174.63     1206.07     99.64 o 
  -6  -8   5      671.13      847.50    138.55 o 
  -5  -8   5      792.60      947.20     94.63 o 
  -4  -8   5     2216.73     2124.15    133.38 o 
  -3  -8   5     1854.09     1646.71    102.16 o 
  -2  -8   5     1233.62     1199.83     99.29 o 
  -1  -8   5     1415.74     1302.51     99.04 o 
   0  -8   5      667.72      677.20     95.12 o 
   1  -8   5     1255.44     1171.48    131.31 o 
   2  -8   5      753.68      739.19     71.84 o 
   3  -8   5      783.53      940.35     79.80 o 
   4  -8   5      402.53      361.58     89.67 o 
  -9  -7   5      407.90      484.93    115.80 o 
  -8  -7   5      855.86     1037.06    134.42 o 
  -7  -7   5      643.84      718.78     83.52 o 
  -6  -7   5     1339.12     1343.23     90.27 o 
  -5  -7   5     2557.75     2477.91    116.32 o 
  -4  -7   5     1031.68      965.23     76.60 o 
  -3  -7   5     1915.45     1847.71    105.42 o 
  -2  -7   5     1650.04     1469.68    105.98 o 
  -1  -7   5     3549.77     3458.51    146.10 o 
   0  -7   5     2978.40     2867.71    131.21 o 
   1  -7   5     1294.66     1243.33     88.08 o 
   2  -7   5      977.65      978.96     69.53 o 
   3  -7   5      909.34     1004.60     75.63 o 
   4  -7   5      691.51      572.10     84.67 o 
   5  -7   5      440.09      404.94     91.88 o 
  -9  -6   5      398.44      494.23    120.97 o 
  -8  -6   5     1111.29     1199.40    142.69 o 
  -7  -6   5      285.90      470.45     96.16 o 
  -6  -6   5     2552.67     2515.15    115.74 o 
  -5  -6   5     1077.50     1039.58     75.60 o 
  -4  -6   5     4257.17     4360.24    159.72 o 
  -3  -6   5     1632.33     1539.37     88.14 o 
  -2  -6   5     3596.55     3476.00    139.97 o 
  -1  -6   5     2261.74     2217.29    107.91 o 
   0  -6   5     5095.99     4776.11    142.37 o 
   1  -6   5      575.56      609.59     62.25 o 
   2  -6   5     2198.45     2076.89    129.00 o 
   3  -6   5      925.40      962.98     88.06 o 
   4  -6   5     1585.27     1439.09    147.86 o 
   5  -6   5      227.27      131.05     77.48 o 
   6  -6   5      708.11      683.03    105.55 o 
  -9  -5   5      348.28      312.26     98.23 o 
  -8  -5   5     1239.05     1193.19    118.91 o 
  -7  -5   5       19.20        0.00     73.41 o 
  -6  -5   5     3536.93     3475.44    133.42 o 
  -5  -5   5      935.09      866.08     68.68 o 
  -4  -5   5     5787.20     5699.72    190.45 o 
  -3  -5   5      608.99      674.96     62.56 o 
  -2  -5   5     5460.83     5409.52    184.61 o 
  -1  -5   5     1370.07     1408.34     64.37 o 
   0  -5   5     5255.35     5278.85    149.52 o 
   1  -5   5     1042.57     1051.60     82.85 o 
   2  -5   5     4038.37     3721.57    252.81 o 
   3  -5   5      546.88      548.96     54.57 o 
   4  -5   5     2306.27     2276.08    139.23 o 
   5  -5   5      100.09       60.94     69.68 o 
   6  -5   5      949.84      869.54    163.37 o 
   7  -5   5      109.93       21.56     87.83 o 
 -10  -4   5      821.00      779.61    138.55 o 
  -9  -4   5      173.03       74.45     86.85 o 
  -8  -4   5     2089.90     1971.77    144.75 o 
  -7  -4   5      164.52      131.31     71.34 o 
  -6  -4   5     4549.71     4473.31    156.09 o 
  -5  -4   5      753.95      745.94     61.09 o 
  -4  -4   5     8602.50     8277.85    252.92 o 
  -3  -4   5       70.68       64.47     35.45 o 
  -2  -4   5     9042.29     8629.22    212.55 o 
  -1  -4   5       85.15       80.37     27.26 o 
   0  -4   5     6385.19     6135.14    164.95 o 
   1  -4   5      463.68      478.16     43.12 o 
   2  -4   5     4603.14     4448.68    129.33 o 
   3  -4   5      203.64      254.25     42.78 o 
   4  -4   5     3272.20     3160.75    206.92 o 
   5  -4   5       30.26        9.87     64.28 o 
   6  -4   5     1244.04     1202.53    285.37 o 
   7  -4   5       38.55       45.67     97.71 o 
   8  -4   5      545.26      570.32    192.83 o 
 -10  -3   5      871.65      630.72    125.11 o 
  -9  -3   5        6.51        0.00     87.89 o 
  -8  -3   5     2012.99     1928.34    142.69 o 
  -7  -3   5       68.52       53.77     66.17 o 
  -6  -3   5     6503.90     6574.97    298.82 o 
  -5  -3   5       39.22       53.30     33.12 o 
  -4  -3   5     6117.41     5949.44    150.20 o 
  -3  -3   5      438.54      474.47     31.07 o 
  -2  -3   5    15971.17    15733.32    365.32 o 
  -1  -3   5     2051.48     1948.96     70.41 o 
   0  -3   5     7273.14     6858.98    178.48 o 
   1  -3   5       66.68       74.51     31.65 o 
   2  -3   5     5994.58     6064.34    162.67 o 
   3  -3   5       83.30       74.36     35.51 o 
   4  -3   5     5054.10     4832.15    141.24 o 
   5  -3   5      336.80      319.36     50.32 o 
   6  -3   5     1609.99     1618.61    107.62 o 
   7  -3   5        3.99        0.00     71.06 o 
   8  -3   5      916.70      735.51    207.83 o 
 -10  -2   5      789.48      690.69    136.48 o 
  -9  -2   5       30.13        0.00     86.85 o 
  -8  -2   5     2028.95     1815.64    138.55 o 
  -7  -2   5        4.00        3.10     63.07 o 
  -6  -2   5     3912.58     4205.12    208.86 o 
  -5  -2   5        6.53        9.32     22.01 o 
  -4  -2   5     5027.90     4877.86    126.48 o 
  -3  -2   5      179.65      201.17     35.23 o 
  -2  -2   5    15018.54    14751.77    341.81 o 
  -1  -2   5        5.26        0.00     20.75 o 
   0  -2   5    21601.66    20831.33    480.83 o 
   1  -2   5      563.77      599.88     43.52 o 
   2  -2   5     5905.89     5564.45    150.35 o 
   3  -2   5       38.80        0.00     29.70 o 
   4  -2   5     3958.68     3654.51    113.32 o 
   5  -2   5      538.52      588.21     52.49 o 
   6  -2   5     3370.23     2906.01    224.37 o 
   7  -2   5       38.84       25.35     68.24 o 
   8  -2   5      971.55      796.21    214.55 o 
   9  -2   5       26.28       23.48     81.84 o 
  -9  -1   5       86.83        0.00     83.75 o 
  -8  -1   5     1799.28     1634.69    131.31 o 
  -7  -1   5       35.69       27.62     49.11 o 
  -6  -1   5     2118.89     2166.87     93.90 o 
  -5  -1   5      571.56      576.11     49.57 o 
  -4  -1   5     4833.77     4751.72    123.56 o 
  -3  -1   5      867.47      818.94     39.61 o 
  -2  -1   5    13243.34    13160.84    305.92 o 
  -1  -1   5      320.15      293.72     28.10 o 
   0  -1   5    10554.61     9955.77    241.33 o 
   1  -1   5     1142.67     1090.91     52.08 o 
   2  -1   5     6483.71     6087.81    160.42 o 
   3  -1   5      797.37      865.77     50.36 o 
   4  -1   5     5659.47     5318.18    148.26 o 
   5  -1   5      372.07      432.35     48.46 o 
   6  -1   5      908.92      958.92     85.46 o 
   7  -1   5      166.13      129.65     64.62 o 
   8  -1   5     1126.43     1141.97    112.70 o 
   9  -1   5       61.00        0.00     75.65 o 
  -9   0   5      132.54       78.58    101.33 o 
  -8   0   5     1421.90     1479.21     94.31 o 
  -7   0   5      246.66      290.74     55.87 o 
  -6   0   5     1619.36     1652.28     81.85 o 
  -5   0   5     1209.14     1142.64     63.21 o 
  -4   0   5    13180.45    13103.40    304.53 o 
  -3   0   5      635.19      595.60     35.62 o 
  -2   0   5     6361.20     6027.04    149.72 o 
  -1   0   5     3099.59     2979.21     85.06 o 
   0   0   5     6768.04     6411.72    171.60 o 
   1   0   5     1590.09     1506.14     57.99 o 
   2   0   5    15279.81    14720.58    347.39 o 
   3   0   5     2216.13     2092.68     75.27 o 
   4   0   5     4638.14     4703.42    144.99 o 
   5   0   5      675.98      688.92     55.06 o 
   6   0   5     1968.80     1950.26     82.97 o 
   7   0   5      788.30      791.68     81.85 o 
   8   0   5     1324.17     1282.08     99.26 o 
   9   0   5      153.13      153.35     82.61 o 
  -9   1   5      518.74      510.10     81.00 o 
  -8   1   5      925.19      899.97     80.73 o 
  -7   1   5      532.72      552.08     65.21 o 
  -6   1   5     1523.95     1485.48     82.19 o 
  -5   1   5     3115.33     3019.71    112.81 o 
  -4   1   5     1993.80     1899.90    197.49 o 
  -3   1   5    10819.68    10830.55    254.09 o 
  -2   1   5     5182.39     5014.09    139.79 o 
  -1   1   5     7243.37     7130.32    195.72 o 
   0   1   5     6977.53     6906.56    170.63 o 
   1   1   5     5871.81     5558.99    185.98 o 
   2   1   5     6203.98     6014.14    157.10 o 
   3   1   5     5911.83     5989.69    158.61 o 
   4   1   5     4766.04     4672.24    133.50 o 
   5   1   5     1329.17     1245.03     63.40 o 
   6   1   5     3202.74     2991.66    105.17 o 
   7   1   5     2069.16     2031.48    105.32 o 
   8   1   5      843.52      756.52     80.97 o 
   9   1   5      246.42      288.34     77.84 o 
  -9   2   5      458.94      490.17     81.50 o 
  -8   2   5      504.92      461.77     75.46 o 
  -7   2   5     1081.45     1096.02     83.52 o 
  -6   2   5     1457.15     1365.08    156.13 o 
  -5   2   5     3888.27     3921.03    202.14 o 
  -4   2   5     1590.95     1565.26    111.67 o 
  -3   2   5      743.40      744.75     40.95 o 
  -2   2   5     3564.31     3338.13    100.78 o 
  -1   2   5    12420.43    12290.12    284.56 o 
   0   2   5     3988.35     4066.79    106.13 o 
   1   2   5     7730.33     7578.29    184.77 o 
   2   2   5    10730.38    10801.02    258.42 o 
   3   2   5     1319.59     1221.70     53.60 o 
   4   2   5     2158.00     2160.25     76.21 o 
   5   2   5     3153.70     3171.63    117.09 o 
   6   2   5     2635.38     2580.80     93.64 o 
   7   2   5     1813.52     1743.19    110.14 o 
   8   2   5      592.89      488.68     77.00 o 
   9   2   5      837.82      841.81     90.33 o 
  10   2   5      323.36      283.55     84.15 o 
  -8   3   5      313.77      213.11     80.65 o 
  -7   3   5     1346.56     1365.21    102.88 o 
  -6   3   5      964.75      995.22     76.99 o 
  -5   3   5     3233.00     3280.25    135.97 o 
  -4   3   5     1349.66     1275.14     75.48 o 
  -3   3   5     2873.36     2815.88    156.37 o 
  -2   3   5     2185.19     2223.58     69.21 o 
  -1   3   5    13664.39    13849.44    318.94 o 
   0   3   5     4363.05     4380.23    111.33 o 
   1   3   5     7270.95     7021.72    220.39 o 
   2   3   5     9949.31     9999.47    255.16 o 
   3   3   5     7486.44     7399.46    184.40 o 
   4   3   5     1213.43     1150.61     54.25 o 
   5   3   5     5008.41     5030.73    141.58 o 
   6   3   5     2008.60     1946.03     80.27 o 
   7   3   5     1630.60     1558.74    120.50 o 
   8   3   5      641.19      554.57     76.74 o 
   9   3   5      807.12      825.44    179.39 o 
  10   3   5      168.98       50.79     75.73 o 
  -8   4   5       96.15      166.76     76.51 o 
  -7   4   5      868.73      858.05    129.25 o 
  -6   4   5      357.73      297.34     67.21 o 
  -5   4   5     2916.56     2917.81    249.70 o 
  -4   4   5      843.65      764.15     62.09 o 
  -3   4   5     5305.16     5538.58    175.75 o 
  -2   4   5     1590.10     1559.74     62.76 o 
  -1   4   5     9692.29    10042.69    268.76 o 
   0   4   5     2525.86     2513.00     98.17 o 
   1   4   5     9825.59     9607.14    290.60 o 
   2   4   5     2762.68     2867.82    111.10 o 
   3   4   5     8802.76     8393.96    204.09 o 
   4   4   5      644.64      605.58     39.70 o 
   5   4   5     5991.30     5769.89    155.74 o 
   6   4   5      805.38      842.28     54.42 o 
   7   4   5     1728.17     1812.87    109.99 o 
   8   4   5      172.67      212.91     78.06 o 
   9   4   5     1130.02     1168.00    107.53 o 
  10   4   5      189.70      119.40    103.91 o 
  -7   5   5      916.07     1165.28    139.58 o 
  -6   5   5      351.08      302.95     96.16 o 
  -5   5   5     1743.64     2067.92    155.09 o 
  -4   5   5      174.46      268.83     74.45 o 
  -3   5   5     5144.06     5052.97    245.05 o 
  -2   5   5       86.54      103.92     37.75 o 
  -1   5   5     6694.97     6734.66    213.85 o 
   0   5   5       30.93       60.29     32.97 o 
   1   5   5     8019.02     8132.04    251.12 o 
   2   5   5      214.62      256.63     40.92 o 
   3   5   5     7217.65     6901.11    221.89 o 
   4   5   5      183.57      173.88     29.19 o 
   5   5   5     4451.01     4334.12    123.37 o 
   6   5   5       78.03       63.07     38.48 o 
   7   5   5     1987.40     1935.84     83.66 o 
   8   5   5       15.02       11.13     48.11 o 
   9   5   5     1392.68     1120.82    113.74 o 
  10   5   5       59.99       69.28     97.19 o 
  -7   6   5      959.60     1130.12    147.86 o 
  -6   6   5        0.66        0.00     87.89 o 
  -5   6   5     1619.21     1658.48    138.55 o 
  -4   6   5        1.22        0.00     62.04 o 
  -3   6   5     3763.04     3871.15    206.79 o 
  -2   6   5        3.82        0.00     40.45 o 
  -1   6   5     5000.75     5010.35    170.69 o 
   0   6   5      169.97      204.19     41.20 o 
   1   6   5     6495.18     6434.96    208.00 o 
   2   6   5       46.57       50.43     35.53 o 
   3   6   5     6070.37     6029.62    198.86 o 
   4   6   5      105.32       50.43     39.07 o 
   5   6   5     4245.36     4248.06    161.88 o 
   6   6   5     1002.01      945.35     81.52 o 
   7   6   5     2158.91     2178.69    120.47 o 
   8   6   5       68.34        0.00     90.99 o 
  -6   7   5       22.36        0.00     99.26 o 
  -5   7   5     1313.60     1566.45    142.69 o 
  -4   7   5       31.78        7.24     80.65 o 
  -3   7   5     1946.71     2089.64    147.86 o 
  -2   7   5       66.63       17.58     57.90 o 
  -1   7   5     5236.47     5360.00    184.97 o 
   0   7   5      100.35       87.74     39.70 o 
   1   7   5     5951.30     5921.13    196.30 o 
   2   7   5      388.84      389.60     48.52 o 
   3   7   5     6020.02     5881.77    197.69 o 
   4   7   5       22.87        0.00     39.48 o 
   5   7   5     5320.26     5335.34    188.26 o 
   6   7   5      216.09      205.39     58.09 o 
   7   7   5     3201.94     3173.23    196.45 o 
   8   7   5       92.59       69.28     99.26 o 
  -5   8   5      661.82      824.07    131.31 o 
  -4   8   5      121.28       83.75     94.09 o 
  -3   8   5     1568.57     1760.84    142.69 o 
  -2   8   5      186.21      147.86     80.65 o 
  -1   8   5     2901.37     2969.73    127.21 o 
   0   8   5      518.21      471.97     60.05 o 
   1   8   5     3906.19     3941.93    149.41 o 
   2   8   5      237.27      347.83     52.55 o 
   3   8   5     6277.08     6312.06    210.43 o 
   4   8   5      326.37      360.32     53.66 o 
   5   8   5     2433.99     2466.29    205.24 o 
   6   8   5      819.24      761.00    111.67 o 
   7   8   5     1728.19     1554.05    153.03 o 
   8   8   5       28.86        0.00    100.29 o 
   9   8   5     1069.18      942.97    149.92 o 
  -4   9   5      114.09      193.35    105.46 o 
  -3   9   5     1977.28     2053.45    160.26 o 
  -2   9   5      282.76      209.89     90.99 o 
  -1   9   5     1223.05     1172.51    126.14 o 
   0   9   5      555.54      560.27     69.48 o 
   1   9   5     3042.02     3131.40    133.98 o 
   2   9   5     1131.08     1128.94     85.23 o 
   3   9   5     3532.37     3400.03    203.69 o 
   4   9   5      608.10      738.25    116.84 o 
   5   9   5     2139.51     1862.17    151.99 o 
   6   9   5      741.48      728.94    128.21 o 
   7   9   5     1470.60     1421.70    144.75 o 
   8   9   5      277.35      208.86    118.91 o 
   9   9   5      638.04      442.54    136.48 o 
  -3  10   5      674.60      591.43    109.60 o 
  -2  10   5      729.22      623.48    105.46 o 
  -1  10   5      828.77      876.80    108.57 o 
   0  10   5      770.52      812.07     82.00 o 
   1  10   5     1623.08     1545.82    118.39 o 
   2  10   5     1916.99     1746.13    101.43 o 
   3  10   5      950.92      999.84    136.48 o 
   4  10   5      690.37      574.88    115.80 o 
   5  10   5     1914.28     1747.40    156.13 o 
   6  10   5      752.23      778.57    138.55 o 
   7  10   5     1011.43     1023.62    142.69 o 
   8  10   5      224.32      127.18    126.14 o 
  -2  11   5      566.37      580.05    122.01 o 
  -1  11   5      597.63      693.79    118.91 o 
   0  11   5      744.65      832.33     89.87 o 
   1  11   5      814.65      648.29    127.18 o 
   2  11   5      814.56      770.30    138.55 o 
   3  11   5      604.10      520.08    119.94 o 
   4  11   5      651.34      804.42    147.86 o 
   5  11   5      950.81      863.36    150.96 o 
   6  11   5      914.21      879.90    156.13 o 
   7  11   5      742.83      584.19    139.58 o 
   1  12   5      396.00      285.37    130.28 o 
   2  12   5     1199.07      799.25    151.99 o 
   3  12   5      649.40      412.55    137.52 o 
   4  12   5     1105.58     1011.22    167.50 o 
   5  12   5      293.45      179.91    125.11 o 
   6  12   5     1020.23     1001.91    161.30 o 
  -5 -11   6      771.81      787.07    127.72 o 
  -4 -11   6       56.29        0.00    119.94 o 
  -3 -11   6      975.71      882.69    125.76 o 
  -2 -11   6      116.71       22.87    102.25 o 
  -1 -11   6     1109.22     1094.24    125.40 o 
  -6 -10   6      135.77       49.37     85.39 o 
  -5 -10   6      958.05      944.20    112.14 o 
  -4 -10   6      170.87      121.78     91.88 o 
  -3 -10   6     1676.98     1698.01    128.92 o 
  -2 -10   6      180.61      128.63     92.43 o 
  -1 -10   6      943.63     1033.38    119.89 o 
   0 -10   6      194.11      137.59     90.09 o 
   1 -10   6      804.67      605.88    107.02 o 
  -7  -9   6      977.85     1001.44    110.40 o 
  -6  -9   6      793.46      687.65    135.45 o 
  -5  -9   6     1862.37     1823.20    121.00 o 
  -4  -9   6      481.08      384.38     89.59 o 
  -3  -9   6     1348.54     1476.36    124.68 o 
  -2  -9   6      583.88      603.54     96.61 o 
  -1  -9   6     1207.92     1182.54    108.57 o 
   0  -9   6      427.05      501.00     95.67 o 
   1  -9   6     1307.20     1315.18    302.95 o 
   2  -9   6      429.60      441.50    130.28 o 
   3  -9   6      445.27      279.17    151.99 o 
  -8  -8   6      342.18      226.44    119.94 o 
  -7  -8   6      575.23      614.13     89.05 o 
  -6  -8   6     1448.07     1440.53    104.87 o 
  -5  -8   6      264.46      342.16     80.73 o 
  -4  -8   6     1834.01     1834.53    111.80 o 
  -3  -8   6     1982.62     1980.78    116.96 o 
  -2  -8   6     1654.34     1523.05    109.89 o 
  -1  -8   6      927.11      996.10    101.81 o 
   0  -8   6      780.35      700.86    117.87 o 
   1  -8   6      653.23      604.46    131.83 o 
   2  -8   6      894.38      800.29    132.35 o 
   3  -8   6      651.18      729.74    123.99 o 
   4  -8   6      323.74      286.03     94.37 o 
  -9  -7   6      364.37      391.87    117.87 o 
  -8  -7   6      747.90      795.12    130.28 o 
  -7  -7   6      369.99      380.50    147.86 o 
  -6  -7   6     1739.61     1731.74    201.11 o 
  -5  -7   6     1884.30     1870.64    149.41 o 
  -4  -7   6      979.01      997.98     88.38 o 
  -3  -7   6      751.60      916.05     93.75 o 
  -2  -7   6     3185.52     3154.60    146.93 o 
  -1  -7   6      801.53      761.60     90.47 o 
   0  -7   6     1292.49     1277.95    195.94 o 
   1  -7   6     1622.37     1515.79    143.72 o 
   2  -7   6      753.81      836.98    110.28 o 
   3  -7   6      549.64      580.62     80.80 o 
   4  -7   6      773.36      614.18    146.82 o 
   5  -7   6      330.04      272.43     93.57 o 
  -9  -6   6      245.70      260.56    114.77 o 
  -8  -6   6     1112.03     1099.10    144.75 o 
  -7  -6   6      275.95      322.60     95.12 o 
  -6  -6   6     2979.36     2751.44    126.84 o 
  -5  -6   6     1251.73     1373.03     96.13 o 
  -4  -6   6     2965.48     2934.42    128.67 o 
  -3  -6   6      422.37      457.65     68.26 o 
  -2  -6   6     4206.88     4207.08    165.95 o 
  -1  -6   6     2583.63     2455.60    122.67 o 
   0  -6   6     4923.85     4928.13    187.48 o 
   1  -6   6      645.85      698.03     71.39 o 
   2  -6   6     2412.57     2254.64    151.69 o 
   3  -6   6      415.41      447.39     61.02 o 
   4  -6   6     1283.47     1425.96    174.53 o 
   5  -6   6      223.21      290.09     86.26 o 
   6  -6   6      628.93      642.08    133.38 o 
  -9  -5   6      127.64      155.09    105.46 o 
  -8  -5   6     1254.16     1195.26    131.31 o 
  -7  -5   6      189.70      134.42     86.85 o 
  -6  -5   6     3436.53     3310.37    133.77 o 
  -5  -5   6      617.69      743.35     73.57 o 
  -4  -5   6     4231.17     4054.33    152.05 o 
  -3  -5   6      271.67      233.88     52.55 o 
  -2  -5   6     7261.38     7162.03    303.98 o 
  -1  -5   6     1073.44     1016.75     61.64 o 
   0  -5   6     6014.63     5809.14    166.87 o 
   1  -5   6      162.57      135.97     52.64 o 
   2  -5   6     2743.78     2545.67    167.90 o 
   3  -5   6      237.30      178.92     50.50 o 
   4  -5   6     2100.06     2042.62    188.76 o 
   5  -5   6       45.56       50.86     66.58 o 
   6  -5   6      605.98      558.44     93.89 o 
   7  -5   6       39.12      102.16     91.99 o 
  -9  -4   6      114.85      105.46     94.09 o 
  -8  -4   6     2368.34     1916.97    147.86 o 
  -7  -4   6      244.95      293.65     85.82 o 
  -6  -4   6     1913.13     1770.14    131.31 o 
  -5  -4   6       62.55       37.35     42.97 o 
  -4  -4   6     5446.02     5129.01    175.45 o 
  -3  -4   6       51.92       54.50     46.53 o 
  -2  -4   6     5439.42     5290.60    145.10 o 
  -1  -4   6       71.06       22.20     32.44 o 
   0  -4   6     5884.29     5731.60    161.93 o 
   1  -4   6      283.69      272.21     51.04 o 
   2  -4   6     4451.46     4423.49    135.09 o 
   3  -4   6        7.84        0.00     38.53 o 
   4  -4   6     2044.61     1944.14    189.54 o 
   5  -4   6        0.98       15.48     61.85 o 
   6  -4   6      877.81      925.07    102.49 o 
   7  -4   6       20.87        0.00     82.14 o 
  -9  -3   6       29.07        0.00     96.16 o 
  -8  -3   6     1930.00     1904.56    151.99 o 
  -7  -3   6        4.43        0.00     73.41 o 
  -6  -3   6     1739.66     1793.92    130.28 o 
  -5  -3   6        2.60        0.00     35.00 o 
  -4  -3   6     6406.53     6172.82    198.80 o 
  -3  -3   6       26.71        0.00     22.88 o 
  -2  -3   6     8453.01     8108.40    203.58 o 
  -1  -3   6      113.25      132.39     32.21 o 
   0  -3   6     5973.92     5529.71    154.38 o 
   1  -3   6      104.63       85.63     35.05 o 
   2  -3   6     3748.49     3798.96    118.71 o 
   3  -3   6        1.71        0.00     35.15 o 
   4  -3   6     4876.83     4846.98    146.25 o 
   5  -3   6      280.68      159.27     60.92 o 
   6  -3   6     1218.74     1161.63    104.91 o 
   7  -3   6       73.45        0.00     78.06 o 
   8  -3   6      739.04      507.15     96.94 o 
  -9  -2   6       48.46        0.00     84.78 o 
  -8  -2   6     1433.81     1385.51    133.38 o 
  -7  -2   6       52.63        0.00     74.45 o 
  -6  -2   6     2226.48     2345.03    145.79 o 
  -5  -2   6      402.88      394.32     36.27 o 
  -4  -2   6     4934.63     4765.73    128.65 o 
  -3  -2   6      697.16      774.47     45.89 o 
  -2  -2   6     6734.68     6642.77    169.66 o 
  -1  -2   6      945.42      948.03     51.20 o 
   0  -2   6     8212.66     7838.20    202.45 o 
   1  -2   6      728.03      658.70     49.94 o 
   2  -2   6     7245.23     7014.36    186.33 o 
   3  -2   6      114.02       72.73     38.86 o 
   4  -2   6     4968.92     4915.79    145.37 o 
   5  -2   6      561.15      545.37     60.46 o 
   6  -2   6     2160.10     1971.61    110.67 o 
   7  -2   6      163.14       76.23     72.01 o 
   8  -2   6      894.42      727.79     98.61 o 
  -9  -1   6      208.14       82.72     93.06 o 
  -8  -1   6     1436.66     1408.26    133.38 o 
  -7  -1   6      397.52      310.19     85.82 o 
  -6  -1   6     2115.79     2231.60     98.70 o 
  -5  -1   6      969.71      896.22     61.41 o 
  -4  -1   6     5063.35     4912.11    130.52 o 
  -3  -1   6     1081.44     1030.26     48.17 o 
  -2  -1   6     4314.41     4159.24    114.21 o 
  -1  -1   6     2001.20     1915.91     69.48 o 
   0  -1   6    15695.39    15770.19    409.38 o 
   1  -1   6     3659.12     3703.02    144.33 o 
   2  -1   6     9565.09     9352.53    236.49 o 
   3  -1   6      525.51      501.02     49.24 o 
   4  -1   6     3303.79     3125.22    106.75 o 
   5  -1   6      942.20     1001.97     65.26 o 
   6  -1   6     1634.75     1619.33    113.12 o 
   7  -1   6      180.59       85.30     65.07 o 
   8  -1   6      900.61      941.99    100.09 o 
   9  -1   6      112.05      185.31     91.65 o 
  -9   0   6      210.81        0.00     89.95 o 
  -8   0   6     1295.85     1153.90    119.94 o 
  -7   0   6      603.41      478.33     64.33 o 
  -6   0   6     3664.23     3479.69    198.52 o 
  -5   0   6     1998.72     1999.02     97.19 o 
  -4   0   6     7169.24     7164.24    179.05 o 
  -3   0   6     2443.83     2529.00     79.46 o 
  -2   0   6     3055.63     3014.30     89.06 o 
  -1   0   6     4260.05     4115.38    113.61 o 
   0   0   6     8733.32     8656.96    215.77 o 
   1   0   6     6177.89     6006.39    207.26 o 
   2   0   6     9867.00     9836.28    246.74 o 
   3   0   6     1309.27     1128.39     61.37 o 
   4   0   6     3727.70     3650.89    117.12 o 
   5   0   6     1978.14     1858.51     81.60 o 
   6   0   6     1179.04     1077.24     66.58 o 
   7   0   6      316.44      357.72     82.20 o 
   8   0   6      846.65      887.96     99.02 o 
   9   0   6      177.32      230.24     87.37 o 
  -9   1   6      346.06      280.20    118.91 o 
  -8   1   6     1017.34     1063.31     90.65 o 
  -7   1   6     1340.64     1232.34     86.19 o 
  -6   1   6      939.23     1018.91     74.48 o 
  -5   1   6     2597.91     2434.46    100.16 o 
  -4   1   6     2318.05     2251.85     90.62 o 
  -3   1   6     4480.91     4549.82    122.28 o 
  -2   1   6     4337.69     4311.92    116.95 o 
  -1   1   6     5881.34     5843.26    150.63 o 
   0   1   6     4329.46     4029.01    121.69 o 
   1   1   6     5263.36     4964.88    176.56 o 
   2   1   6     4806.37     4571.37    130.08 o 
   3   1   6     2716.08     2596.36     89.88 o 
   4   1   6     2880.68     2845.22    101.08 o 
   5   1   6     1511.86     1510.22     74.08 o 
   6   1   6     2594.88     2775.90    104.90 o 
   7   1   6      539.27      604.59     79.12 o 
   8   1   6      870.08      877.21     94.74 o 
   9   1   6      389.95      401.82     89.36 o 
  -8   2   6      386.31      360.27    190.77 o 
  -7   2   6      984.93     1063.31     81.88 o 
  -6   2   6     1492.34     1226.77     79.16 o 
  -5   2   6      480.45      425.59     84.78 o 
  -4   2   6     2165.51     2197.64     92.74 o 
  -3   2   6     4134.02     4035.10    112.75 o 
  -2   2   6     4206.77     4000.58    177.62 o 
  -1   2   6     6350.69     6162.67    155.68 o 
   0   2   6     3099.60     3002.54     88.24 o 
   1   2   6     4135.95     3927.45    111.01 o 
   2   2   6     3927.19     3765.07    109.22 o 
   3   2   6     3245.55     3104.17     99.97 o 
   4   2   6     2576.16     2601.78     91.20 o 
   5   2   6     3063.75     3091.65    106.42 o 
   6   2   6     3109.76     3121.66    110.83 o 
   7   2   6     1989.71     2091.71     92.81 o 
   8   2   6      163.01      119.25     67.63 o 
   9   2   6      848.09      796.97    124.59 o 
  -8   3   6      162.83      114.88     67.87 o 
  -7   3   6      906.40      858.07    168.02 o 
  -6   3   6      739.02      574.36    118.39 o 
  -5   3   6     3631.06     3633.27    135.78 o 
  -4   3   6     1014.12      876.55     62.99 o 
  -3   3   6     2379.52     2384.75     94.49 o 
  -2   3   6     1595.45     1519.74     59.00 o 
  -1   3   6     8847.87     8422.93    204.51 o 
   0   3   6     1241.21     1200.02     46.15 o 
   1   3   6    10833.14    10731.49    254.90 o 
   2   3   6     2045.39     1912.65     66.48 o 
   3   3   6     7888.10     7636.01    194.41 o 
   4   3   6      625.39      638.36     48.00 o 
   5   3   6     4420.35     4455.50    133.10 o 
   6   3   6     1221.58     1285.75     69.99 o 
   7   3   6     1375.15     1467.66     78.53 o 
   8   3   6       66.53      120.02     67.24 o 
   9   3   6      794.58      794.15     93.77 o 
  10   3   6      144.98      168.07     81.18 o 
  -7   4   6      973.89      889.21    116.84 o 
  -6   4   6      216.39       37.22     73.41 o 
  -5   4   6     2892.96     2916.81    177.84 o 
  -4   4   6      341.93      323.13     51.66 o 
  -3   4   6     3058.56     3234.23    180.94 o 
  -2   4   6      768.93      824.30     63.41 o 
  -1   4   6     8715.84     8645.65    268.27 o 
   0   4   6      230.04      222.28     42.41 o 
   1   4   6     5569.01     5320.84    181.28 o 
   2   4   6      949.78      967.30     84.27 o 
   3   4   6     9941.32     9971.19    314.34 o 
   4   4   6      437.12      451.65     40.86 o 
   5   4   6     4481.95     4573.18    134.73 o 
   6   4   6      132.95      165.45     44.99 o 
   7   4   6     1878.68     1813.02     91.03 o 
   8   4   6      171.41      159.45     62.20 o 
   9   4   6      985.00     1018.02     98.00 o 
  10   4   6       72.48       87.70     80.71 o 
  -7   5   6      791.24      839.58    131.31 o 
  -6   5   6       65.99        5.17     79.62 o 
  -5   5   6     2260.43     2655.22    180.94 o 
  -4   5   6        2.14        0.00     64.11 o 
  -3   5   6     3590.69     3707.79    204.72 o 
  -2   5   6       10.11       16.90     36.79 o 
  -1   5   6     5293.40     5095.97    176.91 o 
   0   5   6       36.19       16.44     37.44 o 
   1   5   6     5819.84     5595.99    188.94 o 
   2   5   6       66.19       73.14     44.46 o 
   3   5   6    10596.38    10669.44    330.83 o 
   4   5   6        2.74        0.00     46.39 o 
   5   5   6     3677.86     3724.51    155.15 o 
   6   5   6        6.88        0.00     60.67 o 
   7   5   6     2192.07     2340.16    132.89 o 
   8   5   6       45.50       55.77     80.65 o 
   9   5   6     1101.30     1234.55    163.37 o 
  -6   6   6        1.91        0.00     93.06 o 
  -5   6   6     1359.20     1462.02    146.82 o 
  -4   6   6       21.06        0.00     65.14 o 
  -3   6   6     3385.87     3443.09    195.42 o 
  -2   6   6      122.22      118.91     66.17 o 
  -1   6   6     3514.63     3525.61    137.45 o 
   0   6   6       21.78       59.98     38.73 o 
   1   6   6     5520.34     5505.34    187.86 o 
   2   6   6      151.01      130.36     40.18 o 
   3   6   6     5798.54     5589.24    194.83 o 
   4   6   6      244.45      265.66     53.00 o 
   5   6   6     2926.80     3105.33    390.84 o 
   6   6   6       91.73       67.60     58.27 o 
   7   6   6     3373.17     3503.24    157.31 o 
   8   6   6       14.98        0.00     69.46 o 
  -6   7   6       39.86       29.98    107.53 o 
  -5   7   6     1111.57     1091.86    127.18 o 
  -4   7   6       66.62      139.58     89.95 o 
  -3   7   6     2227.20     2174.42    155.09 o 
  -2   7   6      232.85      241.95     71.34 o 
  -1   7   6     4416.62     4646.63    240.91 o 
   0   7   6      215.04      215.12     52.16 o 
   1   7   6     4207.86     4262.07    234.19 o 
   2   7   6      476.79      541.68     60.50 o 
   3   7   6     4442.64     4387.20    162.30 o 
   4   7   6      614.40      623.25     81.17 o 
   5   7   6     6066.28     6289.59    314.32 o 
   6   7   6      101.18      138.86     63.59 o 
   7   7   6     2924.34     3156.00    310.19 o 
   8   7   6      171.77       98.23    110.63 o 
   9   7   6      835.33      864.39    149.92 o 
  -5   8   6      715.99      723.77    130.28 o 
  -4   8   6      236.71      434.26    113.74 o 
  -3   8   6     1378.82     1409.29    135.45 o 
  -2   8   6      239.39      282.27     89.95 o 
  -1   8   6     2394.56     2408.55    201.11 o 
   0   8   6      885.07      819.39     72.13 o 
   1   8   6     2886.53     2839.42    124.28 o 
   2   8   6      758.34      757.50     70.65 o 
   3   8   6     3870.91     3805.79    210.41 o 
   4   8   6      462.06      388.26     60.15 o 
   5   8   6     1372.29     1337.07    124.08 o 
   6   8   6      676.95      564.54    116.84 o 
   7   8   6     1633.13     1702.94    154.06 o 
   8   8   6       79.94       63.07    100.29 o 
   9   8   6      750.87      530.42    140.62 o 
  -4   9   6      116.00      116.84    107.53 o 
  -3   9   6      979.73     1061.88    127.18 o 
  -2   9   6      611.06      671.04    114.77 o 
  -1   9   6     1533.80     1357.59    128.21 o 
   0   9   6      913.30      889.23     81.65 o 
   1   9   6     1978.85     1920.06    108.42 o 
   2   9   6      604.87      590.69     73.54 o 
   3   9   6     2889.83     2916.58    132.85 o 
   4   9   6      969.54      939.66     84.41 o 
   5   9   6     1573.53     1457.89    151.99 o 
   6   9   6      859.17      902.65    139.58 o 
   7   9   6     1258.37     1329.68    159.23 o 
   8   9   6      226.63      186.11    120.97 o 
   9   9   6      532.63      316.39    136.48 o 
  -3  10   6      643.50      624.51    117.87 o 
  -2  10   6      708.10      562.48    107.53 o 
  -1  10   6      920.84      902.65    123.04 o 
   0  10   6      601.22      528.86     86.85 o 
   1  10   6     1021.27      992.05     88.18 o 
   2  10   6     1970.03     2067.22    119.00 o 
   3  10   6     1292.09     1298.04     98.33 o 
   4  10   6      958.54      780.64    139.58 o 
   5  10   6     1130.26      864.39    142.69 o 
   6  10   6      766.44      642.09    141.65 o 
   7  10   6      755.56      532.49    140.62 o 
   8  10   6      343.34      300.88    138.55 o 
  -1  11   6      581.37      463.22    114.77 o 
   0  11   6      495.21      551.10    110.63 o 
   1  11   6      549.46      551.75     85.89 o 
   2  11   6      924.30     1069.12    153.03 o 
   3  11   6      288.08      261.59    125.11 o 
   4  11   6      724.82      722.74    147.86 o 
   5  11   6      798.52      720.67    150.96 o 
   6  11   6     1078.61      853.02    162.33 o 
   7  11   6      382.67      232.64    143.72 o 
   1  12   6      256.04      240.91    136.48 o 
   2  12   6     1353.34     1056.71    163.37 o 
   3  12   6      334.19      213.00    123.04 o 
   4  12   6      903.15      833.37    166.47 o 
   5  12   6      218.91      223.34    131.31 o 
   6  12   6      956.64      830.27    160.26 o 
  -5 -10   7      953.13     1265.94    140.10 o 
  -4 -10   7      200.43      123.13    106.69 o 
  -3 -10   7      737.48      723.79    116.51 o 
  -2 -10   7      309.54      183.05    105.98 o 
  -1 -10   7      853.67      865.49    296.75 o 
   0 -10   7      217.12      200.47    106.58 o 
  -7  -9   7      597.95      735.73    167.50 o 
  -6  -9   7      904.36      799.99    115.11 o 
  -5  -9   7     1502.64     1508.41    148.89 o 
  -4  -9   7      380.27      319.52     96.10 o 
  -3  -9   7      683.02      630.93    135.45 o 
  -2  -9   7      819.69      907.11    161.82 o 
  -1  -9   7      899.89      975.85    256.94 o 
   0  -9   7      614.44      539.75    107.91 o 
   1  -9   7      883.64      704.03    282.79 o 
   2  -9   7      380.09      286.74    100.89 o 
  -7  -8   7      414.58      466.92     95.77 o 
  -6  -8   7     1411.48     1480.47    113.21 o 
  -5  -8   7      463.81      490.08     93.90 o 
  -4  -8   7     1097.03     1119.52    111.48 o 
  -3  -8   7      833.12      925.01    111.00 o 
  -2  -8   7     1384.21     1402.04    122.48 o 
  -1  -8   7     1000.03     1018.63    114.90 o 
   0  -8   7      754.54      738.02    126.66 o 
   1  -8   7      652.36      700.29    169.05 o 
   2  -8   7      815.02     1036.03    155.09 o 
   3  -8   7      357.08      339.51     97.68 o 
  -8  -7   7      710.39      648.29    130.28 o 
  -7  -7   7      945.57      983.30    141.65 o 
  -6  -7   7      663.78      786.27     95.84 o 
  -5  -7   7      589.16      605.27     86.99 o 
  -4  -7   7      994.04     1018.30     97.50 o 
  -3  -7   7     1295.76     1349.27    110.85 o 
  -2  -7   7     3491.56     3469.48    157.67 o 
  -1  -7   7      611.12      602.27    119.94 o 
   0  -7   7     1304.19     1230.57    128.21 o 
   1  -7   7      800.46      614.06    116.32 o 
   2  -7   7      864.27     1086.69    145.79 o 
   3  -7   7      278.67      282.50     68.12 o 
   4  -7   7      803.75      623.93    143.20 o 
  -8  -6   7     1070.44      946.08    137.52 o 
  -7  -6   7      336.30      267.80    110.63 o 
  -6  -6   7     1767.49     1716.44    104.87 o 
  -5  -6   7      466.76      514.93     76.76 o 
  -4  -6   7     2516.13     2371.01    121.65 o 
  -3  -6   7      326.88      348.55     69.90 o 
  -2  -6   7     4030.89     4152.52    170.85 o 
  -1  -6   7      205.90      163.50     69.68 o 
   0  -6   7     2382.35     2535.46    132.86 o 
   1  -6   7      531.58      510.21     62.69 o 
   2  -6   7     1910.80     1812.43    163.31 o 
   3  -6   7      106.18       48.37     56.65 o 
   4  -6   7     1197.17     1152.21     86.92 o 
   5  -6   7      182.62      173.37     85.20 o 
  -9  -5   7        9.33        0.00     97.19 o 
  -8  -5   7     1125.82     1331.74    150.96 o 
  -7  -5   7      126.04       10.34     89.95 o 
  -6  -5   7     1789.87     1641.94    100.43 o 
  -5  -5   7       21.11        0.00     49.25 o 
  -4  -5   7     3434.16     3445.88    144.40 o 
  -3  -5   7      139.41      104.56     58.27 o 
  -2  -5   7     3013.81     2896.62    132.33 o 
  -1  -5   7      353.17      406.95     73.15 o 
   0  -5   7     4524.60     4542.83    144.99 o 
   1  -5   7       33.57        0.00     70.31 o 
   2  -5   7     2934.61     2691.25    189.88 o 
   3  -5   7       34.87        0.00     49.55 o 
   4  -5   7     1520.22     1465.18    143.80 o 
   5  -5   7       45.49        3.55     78.75 o 
   6  -5   7      675.47      765.60    100.55 o 
  -9  -4   7       31.63        0.00     94.09 o 
  -8  -4   7     1523.59     1530.26    141.65 o 
  -7  -4   7       14.70        0.00     72.38 o 
  -6  -4   7     2568.65     2593.18    168.54 o 
  -5  -4   7      124.77      140.89     52.27 o 
  -4  -4   7     4521.44     4408.79    164.11 o 
  -3  -4   7       49.50        0.03     44.23 o 
  -2  -4   7     3293.85     3240.44    137.07 o 
  -1  -4   7       37.05        8.36     36.61 o 
   0  -4   7     5586.29     5443.47    160.74 o 
   1  -4   7       51.33        0.00     64.11 o 
   2  -4   7     4759.70     4208.16    223.74 o 
   3  -4   7        3.36        0.00     49.29 o 
   4  -4   7     1872.30     1807.82    141.00 o 
   5  -4   7        9.19        0.00     53.69 o 
   6  -4   7      818.75      706.99    196.45 o 
   7  -4   7        1.32        0.00     81.52 o 
  -9  -3   7       66.35       10.34    104.43 o 
  -8  -3   7     2156.42     2134.10    166.47 o 
  -7  -3   7      168.93      109.60     90.99 o 
  -6  -3   7     2421.01     2425.68    159.23 o 
  -5  -3   7      126.03       95.62     87.37 o 
  -4  -3   7     5112.71     4935.03    172.43 o 
  -3  -3   7       10.70        0.00     29.03 o 
  -2  -3   7     4085.32     3970.82    119.19 o 
  -1  -3   7      259.05      261.26     42.37 o 
   0  -3   7     6485.06     6477.70    181.07 o 
   1  -3   7      179.76      129.76     54.83 o 
   2  -3   7     5451.73     5404.79    157.56 o 
   3  -3   7       46.08       17.37     43.47 o 
   4  -3   7     2682.61     2653.56    106.29 o 
   5  -3   7       11.56        0.00     50.28 o 
   6  -3   7     1372.07     1305.91    124.08 o 
   7  -3   7       23.70        0.00     80.06 o 
  -9  -2   7       66.27        0.00     92.02 o 
  -8  -2   7     1262.41     1240.75    134.42 o 
  -7  -2   7      245.49      228.51     95.12 o 
  -6  -2   7     2577.30     2378.11    154.06 o 
  -5  -2   7       61.56        0.00     59.97 o 
  -4  -2   7     4707.39     4681.27    130.82 o 
  -3  -2   7     1292.84     1271.86     60.10 o 
  -2  -2   7     9801.56     9823.88    244.03 o 
  -1  -2   7     1424.07     1384.31     66.72 o 
   0  -2   7     5392.26     5269.59    151.98 o 
   1  -2   7     1168.80     1117.95     84.81 o 
   2  -2   7     4709.59     4654.89    141.31 o 
   3  -2   7      557.21      476.58     56.64 o 
   4  -2   7     4773.96     4652.47    145.56 o 
   5  -2   7      379.20      390.24     58.09 o 
   6  -2   7     1670.57     1602.52    105.95 o 
   7  -2   7      112.02      101.03     76.73 o 
   8  -2   7      559.62      615.75    101.34 o 
  -9  -1   7      216.74      185.08    105.46 o 
  -8  -1   7     1111.87     1240.75    134.42 o 
  -7  -1   7      405.56      321.56     96.16 o 
  -6  -1   7     2334.81     2263.66    103.70 o 
  -5  -1   7      431.97      403.26     50.49 o 
  -4  -1   7     4733.46     4686.91    131.07 o 
  -3  -1   7     1326.30     1310.67     87.58 o 
  -2  -1   7     3779.00     3707.36    110.11 o 
  -1  -1   7     1781.75     1753.46     71.47 o 
   0  -1   7     5782.84     5645.57    157.92 o 
   1  -1   7     2348.81     2183.86    114.42 o 
   2  -1   7     5553.35     5472.56    156.56 o 
   3  -1   7      398.63      364.78     51.91 o 
   4  -1   7     1036.33     1072.33     71.19 o 
   5  -1   7      944.69      976.32     72.45 o 
   6  -1   7     1830.51     1956.11    153.26 o 
   7  -1   7       78.06       96.87     69.35 o 
   8  -1   7      568.35      479.25     86.99 o 
  -9   0   7      351.50      162.33    106.50 o 
  -8   0   7      889.85      857.15    133.38 o 
  -7   0   7      457.35      461.62     66.10 o 
  -6   0   7     3061.67     3002.87    123.92 o 
  -5   0   7     1027.80      978.04     70.18 o 
  -4   0   7     3960.69     3834.84    111.51 o 
  -3   0   7     2064.83     2080.20     76.06 o 
  -2   0   7     2726.78     2661.35     86.70 o 
  -1   0   7     1243.86     1163.49     55.83 o 
   0   0   7     7794.30     7730.28    200.74 o 
   1   0   7     5127.47     5218.77    150.36 o 
   2   0   7     3499.45     3354.32    109.97 o 
   3   0   7     1845.08     1789.78     82.62 o 
   4   0   7     3364.87     3493.71    117.26 o 
   5   0   7     1540.34     1522.33    106.58 o 
   6   0   7     1594.86     1620.68    131.47 o 
   7   0   7      316.21      343.36     73.83 o 
   8   0   7      472.49      495.43     91.13 o 
   9   0   7      282.01      260.68    115.29 o 
  -8   1   7      584.41      493.78     78.02 o 
  -7   1   7     1233.43     1164.26     89.05 o 
  -6   1   7      455.57      466.97     61.36 o 
  -5   1   7     4567.99     4278.74    151.82 o 
  -4   1   7     2643.27     2495.75    154.58 o 
  -3   1   7     2189.11     2197.45     76.69 o 
  -2   1   7     1912.31     1795.31     69.36 o 
  -1   1   7     3860.04     3843.27    111.59 o 
   0   1   7     2209.73     2143.82     76.94 o 
   1   1   7     7796.69     7822.03    203.44 o 
   2   1   7     2608.40     2367.13     86.97 o 
   3   1   7     3671.39     3810.48    121.42 o 
   4   1   7     3253.55     3262.64    111.99 o 
   5   1   7     3292.24     3375.74    116.70 o 
   6   1   7      565.25      646.90     67.37 o 
   7   1   7      596.84      704.24     70.96 o 
   8   1   7      447.43      501.31     90.03 o 
   9   1   7      439.15      576.33     94.31 o 
  -8   2   7      316.66      278.19     72.37 o 
  -7   2   7     1369.99     1370.05     95.64 o 
  -6   2   7      474.25      583.80     69.75 o 
  -5   2   7      418.82      484.56     59.56 o 
  -4   2   7     1123.56     1020.33     67.57 o 
  -3   2   7     3846.13     3735.58    110.23 o 
  -2   2   7     1377.91     1311.77     59.00 o 
  -1   2   7     4840.24     4707.60    128.93 o 
   0   2   7     2444.90     2500.36     83.06 o 
   1   2   7     2185.43     2212.26     80.28 o 
   2   2   7      932.90      845.83     49.42 o 
   3   2   7     5650.91     5783.26    160.85 o 
   4   2   7     1670.05     1677.16     77.99 o 
   5   2   7     2659.02     2943.29    159.29 o 
   6   2   7      754.27      710.41     65.84 o 
   7   2   7     1736.12     1846.05     94.90 o 
   8   2   7      308.03      193.48     78.42 o 
   9   2   7      599.20      531.32     91.17 o 
  -8   3   7       74.84       86.85    103.40 o 
  -7   3   7     1141.31     1174.58    136.48 o 
  -6   3   7      342.69      236.43     77.55 o 
  -5   3   7     2319.68     2440.57    108.35 o 
  -4   3   7      899.70      870.09     61.94 o 
  -3   3   7     4310.26     4237.15    144.86 o 
  -2   3   7      950.25      841.30     49.90 o 
  -1   3   7     5140.01     4712.06    300.88 o 
   0   3   7     1439.56     1365.10     85.15 o 
   1   3   7     8417.17     8189.72    264.99 o 
   2   3   7      904.40     1070.36     82.79 o 
   3   3   7     6398.72     6447.33    181.21 o 
   4   3   7      621.63      579.68     52.54 o 
   5   3   7     3485.92     3593.45    118.00 o 
   6   3   7      900.44      877.38     70.08 o 
   7   3   7     1930.01     2182.91     98.79 o 
   8   3   7       72.16       52.78     66.55 o 
   9   3   7      718.71      804.05     98.13 o 
  -7   4   7      962.08      887.14    130.28 o 
  -6   4   7      125.91       83.75     89.95 o 
  -5   4   7     2799.41     2995.39    186.11 o 
  -4   4   7      111.52      132.35     75.48 o 
  -3   4   7     3328.21     3705.72    205.76 o 
  -2   4   7      574.48      529.61     59.33 o 
  -1   4   7     6656.91     6378.45    315.88 o 
   0   4   7       65.95       65.86     42.84 o 
   1   4   7     6010.74     5844.77    202.04 o 
   2   4   7       63.10       40.88     43.41 o 
   3   4   7     6734.99     6502.55    428.06 o 
   4   4   7       31.92        0.00     52.83 o 
   5   4   7     3799.58     3751.48    164.84 o 
   6   4   7       89.76       49.79     66.52 o 
   7   4   7     2343.97     2269.82    153.03 o 
   8   4   7      179.57      120.75     81.07 o 
   9   4   7      928.71      983.30    160.26 o 
  -7   5   7      638.79      798.22    125.11 o 
  -6   5   7        0.37        0.00     93.06 o 
  -5   5   7     2370.35     2551.82    183.01 o 
  -4   5   7       59.23       71.34     77.55 o 
  -3   5   7     3291.13     3308.68    190.25 o 
  -2   5   7       22.68        0.00     42.27 o 
  -1   5   7     4897.30     4828.40    201.62 o 
   0   5   7       67.03       81.58     42.65 o 
   1   5   7     4040.09     3782.89    148.28 o 
   2   5   7       13.97        0.00     55.32 o 
   3   5   7     6458.05     6408.33    224.40 o 
   4   5   7       91.34        1.50     53.97 o 
   5   5   7     3362.94     3488.98    155.90 o 
   6   5   7        0.52        0.00     61.82 o 
   7   5   7     2221.19     2469.00    142.93 o 
   8   5   7       10.78        0.00     77.13 o 
   9   5   7      798.00      908.85    158.20 o 
  -6   6   7       25.83        0.00    101.33 o 
  -5   6   7     1559.25     1554.05    146.82 o 
  -4   6   7       70.85        2.07     74.45 o 
  -3   6   7     2485.94     2630.40    170.60 o 
  -2   6   7       12.26        0.00     64.11 o 
  -1   6   7     3467.93     3275.41    203.17 o 
   0   6   7      177.23      258.92     55.87 o 
   1   6   7     3812.98     3799.63    242.98 o 
   2   6   7      105.51      101.00     47.04 o 
   3   6   7     4953.70     4719.37    178.00 o 
   4   6   7      186.70      196.30     58.04 o 
   5   6   7     2559.87     2882.01    175.26 o 
   6   6   7      145.24       79.01     71.21 o 
   7   6   7     2295.45     2369.08    270.90 o 
   8   6   7       31.04        0.00     92.54 o 
  -5   7   7      914.54     1222.14    148.89 o 
  -4   7   7      105.68       96.16     83.75 o 
  -3   7   7     2150.04     1993.48    154.06 o 
  -2   7   7      403.75      338.11     82.72 o 
  -1   7   7     4523.72     4634.19    386.70 o 
   0   7   7      243.69      212.05     54.81 o 
   1   7   7     3168.18     3123.65    227.99 o 
   2   7   7      356.56      336.77     62.04 o 
   3   7   7     4601.28     4913.39    257.46 o 
   4   7   7      915.93      913.88    154.58 o 
   5   7   7     4217.47     4157.43    172.85 o 
   6   7   7      231.29      205.91     76.38 o 
   7   7   7     1911.73     2202.49    136.13 o 
   8   7   7      131.33       67.21    116.84 o 
   9   7   7      741.18      398.08    142.69 o 
  -4   8   7      188.16       61.00    103.40 o 
  -3   8   7     1153.89     1230.42    134.42 o 
  -2   8   7      592.76      527.32    107.53 o 
  -1   8   7     2597.80     2545.62    177.84 o 
   0   8   7      212.53      148.21     62.25 o 
   1   8   7     2440.51     2530.41    364.47 o 
   2   8   7     1016.88      938.96     84.04 o 
   3   8   7     2394.17     2346.55    117.68 o 
   4   8   7      983.72      965.27    122.52 o 
   5   8   7      903.35      894.32     90.47 o 
   6   8   7      399.17      375.81     78.76 o 
   7   8   7     1528.90     1473.40    154.06 o 
   8   8   7      334.61      167.50    123.04 o 
   9   8   7      516.21      601.77    149.92 o 
  -3   9   7      533.94      507.68    119.94 o 
  -2   9   7      453.26      432.20    110.63 o 
  -1   9   7     1519.85     1499.25    139.58 o 
   0   9   7      723.93      713.25    161.82 o 
   1   9   7     1216.33     1105.29    117.35 o 
   2   9   7     1080.28      896.44     86.63 o 
   3   9   7     1779.75     1746.11    173.19 o 
   4   9   7      709.60      642.78    147.86 o 
   5   9   7      849.65      696.04     87.28 o 
   6   9   7      993.51      662.77    138.55 o 
   7   9   7      934.77      778.57    148.89 o 
   8   9   7      332.12      234.71    133.38 o 
  -2  10   7      446.74      477.69    117.87 o 
  -1  10   7      547.20      540.76    115.80 o 
   0  10   7     1112.60     1144.60    133.38 o 
   1  10   7      353.29      262.79     97.19 o 
   2  10   7     1160.94     1108.78     96.10 o 
   3  10   7     1241.25     1314.80    107.17 o 
   4  10   7      907.15      611.07    139.58 o 
   5  10   7      603.02      538.69    142.69 o 
   6  10   7      728.69      398.08    138.55 o 
   7  10   7      530.66      411.52    144.75 o 
  -1  11   7      135.92      192.32    112.70 o 
   0  11   7      735.99      706.20    124.08 o 
   1  11   7      367.70      404.98     82.47 o 
   2  11   7      732.19      711.86    167.50 o 
   3  11   7      284.48      164.40    132.35 o 
   4  11   7     1056.11      590.39    139.58 o 
   5  11   7      494.68      533.52    154.06 o 
   6  11   7     1039.78      743.42    165.43 o 
   2  12   7      996.73      911.95    171.64 o 
   3  12   7       58.83       16.54    139.58 o 
   4  12   7     1042.46      878.87    174.74 o 
  -3 -10   8      450.49      497.53    122.19 o 
  -2 -10   8      450.33      381.35    117.65 o 
  -6  -9   8      373.06      221.98    108.53 o 
  -5  -9   8      531.19      406.08    108.93 o 
  -4  -9   8      534.32      520.26    108.87 o 
  -3  -9   8      621.11      654.51    141.14 o 
  -2  -9   8      523.27      551.00    107.76 o 
  -1  -9   8      695.06      628.09    109.81 o 
   0  -9   8      527.40      389.84    119.94 o 
   1  -9   8      415.80      330.34    109.20 o 
  -7  -8   8      118.28        0.00    114.77 o 
  -6  -8   8      930.94      962.21    116.22 o 
  -5  -8   8      367.03      337.26    123.56 o 
  -4  -8   8     1114.67     1253.15    127.45 o 
  -3  -8   8      478.70      621.59    101.97 o 
  -2  -8   8      924.56     1022.94    153.03 o 
  -1  -8   8      253.94      263.25    104.95 o 
   0  -8   8      921.62     1066.86    216.62 o 
   1  -8   8      433.51      464.72    161.30 o 
   2  -8   8      684.05      504.20     99.14 o 
   3  -8   8      149.27       69.28    132.35 o 
  -7  -7   8      544.36      704.13    146.82 o 
  -6  -7   8      529.15      618.86    127.69 o 
  -5  -7   8       50.89        2.49     76.00 o 
  -4  -7   8     1653.76     1651.65    118.77 o 
  -3  -7   8      445.75      404.65     96.43 o 
  -2  -7   8     1239.98     1500.38    125.93 o 
  -1  -7   8      427.21      397.84     92.82 o 
   0  -7   8      885.37      801.77    149.41 o 
   1  -7   8      322.98      248.15     87.00 o 
   2  -7   8     1286.17     1362.76    171.64 o 
   3  -7   8      199.22      171.89     69.34 o 
   4  -7   8      595.90      502.77    155.61 o 
  -8  -6   8      973.08      968.82    146.82 o 
  -7  -6   8      129.50       53.77    100.29 o 
  -6  -6   8     2320.86     2516.80    134.15 o 
  -5  -6   8      148.11      147.32     74.94 o 
  -4  -6   8     1736.54     1699.48    112.14 o 
  -3  -6   8      698.42      750.14     96.14 o 
  -2  -6   8     3801.94     3765.96    168.51 o 
  -1  -6   8       12.64        0.00     65.02 o 
   0  -6   8     2927.32     2987.18    148.15 o 
   1  -6   8      206.99      165.05     85.82 o 
   2  -6   8     1899.67     1773.96    119.50 o 
   3  -6   8       83.73       68.48     60.39 o 
   4  -6   8     1014.04     1043.90    188.78 o 
   5  -6   8       73.04        0.00     86.70 o 
  -8  -5   8     1143.42      868.53    140.62 o 
  -7  -5   8       12.52        0.00     85.82 o 
  -6  -5   8     2410.28     2046.21    167.50 o 
  -5  -5   8       72.15        0.00     70.83 o 
  -4  -5   8     3032.50     2994.30    141.06 o 
  -3  -5   8       15.70        0.00     60.23 o 
  -2  -5   8     4110.31     4174.44    173.23 o 
  -1  -5   8       44.65        0.00     92.54 o 
   0  -5   8     2612.21     2721.81    140.96 o 
   1  -5   8       10.42        0.00     51.82 o 
   2  -5   8     2628.23     2524.88    132.31 o 
   3  -5   8        1.72        0.00     53.19 o 
   4  -5   8      849.92      839.41     85.82 o 
   5  -5   8        2.61        6.40     83.59 o 
   6  -5   8      744.51      585.27    123.04 o 
  -8  -4   8     1016.35      676.21    129.25 o 
  -7  -4   8        2.79        0.00     82.72 o 
  -6  -4   8     2602.96     2701.74    186.11 o 
  -5  -4   8       36.21       30.18     55.11 o 
  -4  -4   8     2891.63     2881.65    132.66 o 
  -3  -4   8      102.59       75.16     60.56 o 
  -2  -4   8     3336.11     3235.52    141.08 o 
  -1  -4   8       16.75        0.00     41.34 o 
   0  -4   8     3829.25     3761.97    131.10 o 
   1  -4   8      126.93       75.08     53.08 o 
   2  -4   8     2779.42     2740.21    136.43 o 
   3  -4   8       12.41        0.00     53.69 o 
   4  -4   8     1211.56     1271.16     89.27 o 
   5  -4   8        0.52        0.00     62.04 o 
   6  -4   8      907.94      923.22    113.33 o 
  -8  -3   8     1335.84     1363.80    164.40 o 
  -7  -3   8       35.10        5.17     95.12 o 
  -6  -3   8     2244.52     2014.16    150.96 o 
  -5  -3   8      124.08       70.19     56.38 o 
  -4  -3   8     4026.18     3765.92    148.15 o 
  -3  -3   8       11.80        0.00     47.70 o 
  -2  -3   8     3226.12     3190.81    108.87 o 
  -1  -3   8      212.71      212.64     46.86 o 
   0  -3   8     3250.85     3227.84    117.11 o 
   1  -3   8      211.13      184.90     58.29 o 
   2  -3   8     4218.00     3883.94    191.89 o 
   3  -3   8       30.79        0.00     51.08 o 
   4  -3   8     1820.06     1793.18     95.36 o 
   5  -3   8      278.85      233.66     66.23 o 
   6  -3   8     1131.29      995.54    109.55 o 
   7  -3   8       37.58       73.03     90.53 o 
  -8  -2   8     1052.93     1198.36    154.06 o 
  -7  -2   8      304.11      224.37    105.46 o 
  -6  -2   8     1603.61     1431.00    126.14 o 
  -5  -2   8      502.35      421.86     98.23 o 
  -4  -2   8     3700.44     3601.59    155.61 o 
  -3  -2   8      770.87      827.93     57.75 o 
  -2  -2   8     4733.14     4866.97    142.87 o 
  -1  -2   8      504.47      525.86     53.04 o 
   0  -2   8     3981.71     4202.71    134.67 o 
   1  -2   8      726.33      777.98     62.56 o 
   2  -2   8     3497.55     3443.91    170.54 o 
   3  -2   8     1866.14     1696.91    186.97 o 
   4  -2   8     3525.81     3507.44    188.69 o 
   5  -2   8      341.36      306.24     62.28 o 
   6  -2   8      954.20      997.75    102.84 o 
   7  -2   8      114.59      151.30     87.99 o 
  -8  -1   8      712.79      785.81    136.48 o 
  -7  -1   8      635.06      621.41    117.87 o 
  -6  -1   8     1406.02     1431.00    131.31 o 
  -5  -1   8      701.61      706.86     65.36 o 
  -4  -1   8     3105.42     3105.99    104.34 o 
  -3  -1   8      916.75      924.90     59.37 o 
  -2  -1   8     4303.70     4287.40    128.47 o 
  -1  -1   8     2314.25     2323.54     88.66 o 
   0  -1   8     3833.88     3954.80    127.45 o 
   1  -1   8     2416.86     2444.67     98.36 o 
   2  -1   8     2438.39     2450.74    148.72 o 
   3  -1   8     1248.71     1248.71     72.26 o 
   4  -1   8     1174.36     1155.48     85.18 o 
   5  -1   8      773.36      845.62     85.58 o 
   6  -1   8     1061.70     1178.74    105.52 o 
   7  -1   8      331.90      254.18     80.00 o 
   8  -1   8      436.47      442.93     95.54 o 
  -8   0   8      665.55      493.20    125.11 o 
  -7   0   8      851.23      796.15    122.01 o 
  -6   0   8     1773.80     1692.31     97.23 o 
  -5   0   8     1167.44     1087.51     75.66 o 
  -4   0   8     2092.80     2004.01     96.09 o 
  -3   0   8     2203.73     2237.82     88.63 o 
  -2   0   8     2032.23     1948.37     76.70 o 
  -1   0   8     2837.60     2811.93    131.95 o 
   0   0   8     3684.05     3742.30    119.62 o 
   1   0   8     3131.64     3475.03    149.66 o 
   2   0   8     1898.99     2026.03     87.81 o 
   3   0   8     2155.58     2294.75    138.09 o 
   4   0   8     1044.22     1147.84     75.06 o 
   5   0   8     1203.32     1262.36    111.89 o 
   6   0   8     1004.10     1141.72    112.65 o 
   7   0   8      404.96      303.20     86.64 o 
   8   0   8      511.40      566.07    155.09 o 
  -8   1   8      153.92      142.69    109.60 o 
  -7   1   8     1228.44     1030.22    203.69 o 
  -6   1   8      344.32      308.55     61.82 o 
  -5   1   8     2987.96     3083.40    158.71 o 
  -4   1   8     1749.73     1676.76     87.89 o 
  -3   1   8     3148.27     3244.94    103.96 o 
  -2   1   8     1383.62     1307.51     62.17 o 
  -1   1   8     2332.84     2247.38     83.45 o 
   0   1   8     1739.99     1571.32     72.55 o 
   1   1   8     4853.70     5240.65    154.28 o 
   2   1   8     1222.04     1216.61    100.19 o 
   3   1   8     1911.16     2096.30    102.52 o 
   4   1   8     2241.66     2511.70    157.97 o 
   5   1   8     2026.13     2194.98    114.26 o 
   6   1   8      808.50      831.25     74.66 o 
   7   1   8      899.56      954.95    142.95 o 
   8   1   8      399.55      316.81     88.45 o 
  -8   2   8      152.19       92.02    104.43 o 
  -7   2   8      613.08      724.81    115.80 o 
  -6   2   8      262.51      164.18    110.12 o 
  -5   2   8     1586.71     1469.52     88.62 o 
  -4   2   8      631.49      639.40     66.69 o 
  -3   2   8     4303.49     4166.24    123.69 o 
  -2   2   8      869.73      828.61     70.77 o 
  -1   2   8     2929.01     2929.89     94.94 o 
   0   2   8     1470.54     1417.13     64.84 o 
   1   2   8     2911.60     2929.85    101.55 o 
   2   2   8      646.21      678.63     80.04 o 
   3   2   8     4529.58     4822.56    228.07 o 
   4   2   8     1740.38     1753.60     81.98 o 
   5   2   8     4699.43     5001.59    155.70 o 
   6   2   8       97.18       44.86     57.48 o 
   7   2   8     1652.64     1764.97     94.91 o 
   8   2   8      204.30      274.06     81.73 o 
   9   2   8      457.17      422.22     94.94 o 
  -7   3   8     1569.86     1517.86    161.30 o 
  -6   3   8       94.89       44.46     87.89 o 
  -5   3   8     1760.15     1760.84    142.69 o 
  -4   3   8      318.18      344.31     85.82 o 
  -3   3   8     4944.28     4716.94    241.95 o 
  -2   3   8      353.20      324.48     57.73 o 
  -1   3   8     5828.50     5397.67    215.06 o 
   0   3   8      758.91      690.46     69.62 o 
   1   3   8     6108.68     5963.57    384.12 o 
   2   3   8      106.77       24.19     57.88 o 
   3   3   8     5284.38     5645.84    429.61 o 
   4   3   8      193.13      118.14     79.62 o 
   5   3   8     2663.53     2801.55    153.53 o 
   6   3   8       80.71       19.83     93.57 o 
   7   3   8     1212.22     1332.06    122.04 o 
   8   3   8       75.35       32.77     86.97 o 
   9   3   8      572.25      523.18    154.06 o 
  -7   4   8      940.82     1006.05    143.72 o 
  -6   4   8        1.94        0.00     90.99 o 
  -5   4   8     2156.73     2381.22    179.91 o 
  -4   4   8      177.87      150.96     74.45 o 
  -3   4   8     3684.09     3704.69    207.83 o 
  -2   4   8        8.40        0.57     44.93 o 
  -1   4   8     5225.13     5051.71    316.39 o 
   0   4   8      229.11      186.59     56.04 o 
   1   4   8     5613.06     5450.65    198.76 o 
   2   4   8       10.78       15.28     67.72 o 
   3   4   8     4485.66     4561.65    332.94 o 
   4   4   8        3.67        0.00     60.89 o 
   5   4   8     2467.90     2511.50    146.31 o 
   6   4   8      114.16       18.67     74.53 o 
   7   4   8     1786.16     1928.81    154.58 o 
   8   4   8       41.93        0.00     82.13 o 
   9   4   8      783.03      849.92    164.40 o 
  -6   5   8        8.73       16.54    102.36 o 
  -5   5   8     1883.32     2002.79    162.33 o 
  -4   5   8       62.16       97.19     88.92 o 
  -3   5   8     2255.91     2340.89    162.33 o 
  -2   5   8       47.18        6.20     69.28 o 
  -1   5   8     5906.20     5621.51    366.54 o 
   0   5   8       69.02       46.09     47.44 o 
   1   5   8     4398.54     4196.19    165.06 o 
   2   5   8      216.46      224.37     61.21 o 
   3   5   8     4253.72     4086.67    359.30 o 
   4   5   8       86.03       18.34     66.48 o 
   5   5   8     2067.56     2100.94    171.12 o 
   6   5   8       17.03        0.00     77.13 o 
   7   5   8     2008.33     2055.25    138.97 o 
   8   5   8        0.43        0.00     82.61 o 
   9   5   8      698.21      609.00    142.69 o 
  -5   6   8     1070.60     1093.93    141.65 o 
  -4   6   8       53.88       10.34     93.06 o 
  -3   6   8     1627.22     1848.72    157.16 o 
  -2   6   8       39.84        0.00     63.07 o 
  -1   6   8     4018.77     3869.77    340.17 o 
   0   6   8       50.44      136.34     59.56 o 
   1   6   8     1818.40     1849.32    201.62 o 
   2   6   8       84.26       30.66     54.60 o 
   3   6   8     3361.50     3423.66    274.00 o 
   4   6   8       43.86        0.00     62.76 o 
   5   6   8     2332.48     2507.56    163.88 o 
   6   6   8      371.00      272.01     85.46 o 
   7   6   8     1712.91     1890.61    306.57 o 
   8   6   8       81.09       20.90     89.16 o 
   9   6   8      676.30      751.31    185.08 o 
  -5   7   8      572.08      611.07    122.01 o 
  -4   7   8      419.56      477.69    117.87 o 
  -3   7   8     1921.48     2078.26    172.67 o 
  -2   7   8      214.48      255.39     94.09 o 
  -1   7   8     2241.26     2320.21    164.40 o 
   0   7   8      405.94      427.15     72.50 o 
   1   7   8     1862.57     1899.08    155.61 o 
   2   7   8      749.81      844.53     84.05 o 
   3   7   8     5017.77     4953.05    191.52 o 
   4   7   8      456.37      420.86     71.55 o 
   5   7   8     2303.97     2303.02    134.04 o 
   6   7   8      726.36      702.27     97.23 o 
   7   7   8     1143.69     1292.89    118.43 o 
   8   7   8      232.68      217.31     92.84 o 
  -4   8   8      323.81      257.46    105.46 o 
  -3   8   8      883.03      877.83    134.42 o 
  -2   8   8      606.87      440.47    109.60 o 
  -1   8   8     1111.04     1164.24    129.25 o 
   0   8   8      890.86      753.89    130.28 o 
   1   8   8     2000.09     2022.92    309.67 o 
   2   8   8      653.98      605.08    110.63 o 
   3   8   8      935.75      845.76     88.65 o 
   4   8   8     1356.01     1320.80    116.32 o 
   5   8   8      844.01      908.20    276.58 o 
   6   8   8      339.99      282.88     86.52 o 
   7   8   8      962.82      820.97    142.69 o 
   8   8   8      403.58      271.93    141.65 o 
  -3   9   8      481.26      592.46    130.28 o 
  -2   9   8      548.65      511.81    119.94 o 
  -1   9   8      574.18      678.28    122.01 o 
   0   9   8     1249.85     1139.29    198.00 o 
   1   9   8     1644.57     1573.38    131.83 o 
   2   9   8     1001.56      640.02    125.11 o 
   3   9   8     1088.70     1017.35    225.40 o 
   4   9   8      925.84      932.31    164.92 o 
   5   9   8      654.15      621.77     86.77 o 
   6   9   8      682.32      560.41    144.75 o 
   7   9   8      687.15      495.27    136.48 o 
   8   9   8      470.80      407.38    150.96 o 
  -2  10   8      463.57      537.66    132.35 o 
  -1  10   8      367.82      306.05    114.77 o 
   0  10   8     1949.10     2219.92    185.08 o 
   1  10   8      733.52      622.52     91.62 o 
   2  10   8      769.26      606.96    131.31 o 
   3  10   8      519.69      544.47    164.40 o 
   4  10   8     1093.27      988.12    148.89 o 
   5  10   8      439.85      372.23    142.69 o 
   6  10   8      677.11      388.77    147.86 o 
   7  10   8      358.55      235.74    149.92 o 
   0  11   8      779.97      748.59    136.48 o 
   1  11   8      157.65      110.85     82.73 o 
   2  11   8      515.19      437.02     88.69 o 
   3  11   8      250.99       80.65    135.45 o 
   4  11   8     1401.92      968.82    160.26 o 
   5  11   8      341.97      158.20    147.86 o 
   6  11   8      857.16      701.03    167.50 o 
  -4  -9   9      624.43      730.96    127.44 o 
  -3  -9   9      418.56      393.89    148.89 o 
  -2  -9   9      524.39      484.66    142.17 o 
  -1  -9   9      335.01      358.25    111.29 o 
  -6  -8   9     1040.43     1133.93    131.97 o 
  -5  -8   9      391.17      314.73    168.02 o 
  -4  -8   9      822.11      768.34    121.73 o 
  -3  -8   9      329.35      415.64    110.30 o 
  -2  -8   9      749.24      667.99    125.19 o 
  -1  -8   9      167.41       68.98    105.64 o 
   0  -8   9     1013.73      719.54    120.64 o 
   1  -8   9      272.03      222.16     99.37 o 
   2  -8   9      537.49      290.32    101.90 o 
  -6  -7   9      672.93      594.11    105.94 o 
  -5  -7   9      258.39      244.86     97.44 o 
  -4  -7   9     1764.98     1934.79    139.24 o 
  -3  -7   9      138.53       99.03     96.77 o 
  -2  -7   9     1376.04     1744.24    187.15 o 
  -1  -7   9      253.05      200.23    100.37 o 
   0  -7   9      798.07      801.84    119.26 o 
   1  -7   9      131.97       49.99     83.84 o 
   2  -7   9     1178.88     1079.00    239.36 o 
   3  -7   9       85.71        0.00    128.21 o 
  -7  -6   9      150.89      211.96    117.87 o 
  -6  -6   9     1712.45     1732.92    176.81 o 
  -5  -6   9       26.41        0.00     77.86 o 
  -4  -6   9     1732.58     1845.45    155.09 o 
  -3  -6   9       62.65        0.00     79.86 o 
  -2  -6   9     2005.72     2033.66    132.70 o 
  -1  -6   9       99.79       80.68     89.36 o 
   0  -6   9     1685.92     1650.17    121.20 o 
   1  -6   9       65.90        0.00     80.33 o 
   2  -6   9     1318.74     1155.13    367.06 o 
   3  -6   9       26.23       12.66     81.10 o 
   4  -6   9      613.93      603.29     87.32 o 
  -7  -5   9        0.01        0.00    102.36 o 
  -6  -5   9     1721.61     1641.93    157.16 o 
  -5  -5   9        0.87        0.00    107.53 o 
  -4  -5   9     1580.31     1615.00    123.04 o 
  -3  -5   9      148.76      156.44     75.67 o 
  -2  -5   9     3390.38     3364.67    159.94 o 
  -1  -5   9       20.98        0.00     69.68 o 
   0  -5   9     1923.11     1923.57    126.10 o 
   1  -5   9        0.39        0.00     55.66 o 
   2  -5   9     1610.31     1601.68    121.34 o 
   3  -5   9        7.51        0.00     67.93 o 
   4  -5   9      917.82      854.50     84.20 o 
   5  -5   9        1.86        0.00     86.36 o 
  -8  -4   9      841.26      989.50    163.37 o 
  -7  -4   9       71.24        0.00    100.29 o 
  -6  -4   9     1658.23     1539.57    146.82 o 
  -5  -4   9      142.53       92.54     73.83 o 
  -4  -4   9     2298.63     2277.18    125.70 o 
  -3  -4   9       46.97        0.00     61.70 o 
  -2  -4   9     3264.79     3344.98    154.67 o 
  -1  -4   9      117.92       14.69     76.03 o 
   0  -4   9     2384.85     2532.62    110.48 o 
   1  -4   9      119.63      129.91     60.97 o 
   2  -4   9     1965.11     1957.80    128.31 o 
   3  -4   9      174.20       94.81     63.08 o 
   4  -4   9      900.26      883.28    109.00 o 
   5  -4   9       24.65       40.66     69.60 o 
   6  -4   9      647.95      675.61    107.53 o 
  -8  -3   9      707.10      607.97    131.31 o 
  -7  -3   9      123.03       90.99    103.40 o 
  -6  -3   9     1565.14     1543.71    151.99 o 
  -5  -3   9      190.41       50.66     87.89 o 
  -4  -3   9     2470.13     2448.33    122.10 o 
  -3  -3   9      134.51       67.27     68.43 o 
  -2  -3   9     2732.11     2779.07    134.43 o 
  -1  -3   9      246.11      271.07     55.18 o 
   0  -3   9     2409.04     2397.61    105.49 o 
   1  -3   9      247.03      225.32     61.75 o 
   2  -3   9     2541.54     2555.61    184.05 o 
   3  -3   9       61.78        0.00     56.09 o 
   4  -3   9     1194.65     1254.66     85.31 o 
   5  -3   9      161.86      192.30     70.41 o 
   6  -3   9      671.26      740.42    118.91 o 
  -8  -2   9      562.41      662.77    140.62 o 
  -7  -2   9      221.92       59.97     95.12 o 
  -6  -2   9     1377.69     1211.80    135.45 o 
  -5  -2   9      931.19     1011.22    127.18 o 
  -4  -2   9     3260.10     3171.77    178.36 o 
  -3  -2   9     1137.19     1146.32     70.66 o 
  -2  -2   9     2733.54     2747.24    103.61 o 
  -1  -2   9      845.82      961.53     71.56 o 
   0  -2   9     2311.81     2441.55    103.52 o 
   1  -2   9      839.13      924.08     74.87 o 
   2  -2   9     3349.42     3421.22    165.23 o 
   3  -2   9     1038.19     1150.48    149.56 o 
   4  -2   9     1763.11     1704.88    183.24 o 
   5  -2   9      537.15      691.36     77.60 o 
   6  -2   9      743.21      787.36     81.40 o 
   7  -2   9      238.66      183.62     91.51 o 
  -8  -1   9      409.57      215.06    123.04 o 
  -7  -1   9      570.11      538.69    114.77 o 
  -6  -1   9     1034.90      967.79    131.31 o 
  -5  -1   9     1064.51     1056.71    125.11 o 
  -4  -1   9     1167.45     1144.58     69.39 o 
  -3  -1   9     1868.43     1864.82     84.37 o 
  -2  -1   9     2918.99     2770.83    102.81 o 
  -1  -1   9     1343.47     1355.22     74.89 o 
   0  -1   9     2511.40     2570.17    103.94 o 
   1  -1   9     1089.18     1241.89     79.83 o 
   2  -1   9      743.99      808.92     93.90 o 
   3  -1   9     1516.61     1532.90     85.19 o 
   4  -1   9     1154.52     1237.73     97.01 o 
   5  -1   9      516.91      612.58     72.30 o 
   6  -1   9      692.03      894.10    174.43 o 
   7  -1   9      395.09      289.54     91.25 o 
  -8   0   9      393.25      234.71    110.63 o 
  -7   0   9      806.19      910.92    137.52 o 
  -6   0   9      724.93      908.85    129.25 o 
  -5   0   9     1599.23     1507.99     91.27 o 
  -4   0   9     1185.86     1145.55     79.34 o 
  -3   0   9     1714.20     1759.65     81.67 o 
  -2   0   9     2573.04     2523.97    108.71 o 
  -1   0   9     3663.65     3870.81    124.54 o 
   0   0   9     1841.81     1897.34     86.86 o 
   1   0   9     2752.05     3226.14    178.44 o 
   2   0   9     2114.75     2376.87    140.37 o 
   3   0   9     1524.27     1543.95     86.00 o 
   4   0   9      824.15     1024.45     82.44 o 
   5   0   9     1342.63     1317.08     85.25 o 
   6   0   9      661.78      754.25     95.91 o 
   7   0   9      535.09      430.98     90.52 o 
   8   0   9      401.43      473.93    102.71 o 
  -7   1   9     1593.14     1285.22    137.52 o 
  -6   1   9      229.84      236.73     67.16 o 
  -5   1   9     2037.06     1979.89    105.22 o 
  -4   1   9     1043.84      968.87     75.35 o 
  -3   1   9     2999.64     3188.70    108.51 o 
  -2   1   9      630.28      589.48     52.40 o 
  -1   1   9     4917.33     5076.78    149.00 o 
   0   1   9     1694.49     1772.43     90.36 o 
   1   1   9     3548.50     3975.49    156.24 o 
   2   1   9      929.29     1060.91     72.92 o 
   3   1   9     3251.74     3613.09    141.49 o 
   4   1   9      333.86      313.18     60.97 o 
   5   1   9     1313.81     1521.36     87.57 o 
   6   1   9      369.03      514.21     75.96 o 
   7   1   9      688.12      866.01     84.82 o 
   8   1   9      212.91      286.85     92.86 o 
  -7   2   9      277.26      292.61    108.57 o 
  -6   2   9       82.36      105.46     93.06 o 
  -5   2   9     1955.09     1836.32    158.20 o 
  -4   2   9      609.94      607.97    100.29 o 
  -3   2   9     3029.28     3248.71    199.55 o 
  -2   2   9      280.57      169.38     61.50 o 
  -1   2   9     2962.32     2854.97    134.21 o 
   0   2   9     1570.61     1459.41    102.56 o 
   1   2   9     3322.59     3444.35    271.93 o 
   2   2   9      208.05      167.40     73.77 o 
   3   2   9     2619.03     3074.26    296.75 o 
   4   2   9      888.21      840.91    102.71 o 
   5   2   9     2299.69     2332.18    144.26 o 
   6   2   9      102.18       88.41     78.47 o 
   7   2   9     1107.11     1085.31    217.13 o 
   8   2   9       92.68      168.54    132.35 o 
  -7   3   9     1108.41     1074.29    148.89 o 
  -6   3   9      199.28      145.79    102.36 o 
  -5   3   9     1377.28     1465.12    150.96 o 
  -4   3   9       76.34       16.54     70.31 o 
  -3   3   9     3228.60     3335.56    205.76 o 
  -2   3   9      105.71       33.16     61.52 o 
  -1   3   9     6546.11     6379.41    228.22 o 
   0   3   9     1642.77     1395.36    100.11 o 
   1   3   9     2990.61     2937.91    140.01 o 
   2   3   9       10.21        0.00     56.96 o 
   3   3   9     3882.20     4061.94    303.98 o 
   4   3   9      643.07      716.05    103.30 o 
   5   3   9     2413.70     2543.41    206.28 o 
   6   3   9       28.64        0.00     76.84 o 
   7   3   9     1194.18     1194.54    156.13 o 
   8   3   9       40.23        9.70     93.11 o 
  -6   4   9        4.44        0.00    100.29 o 
  -5   4   9      929.91     1040.17    126.14 o 
  -4   4   9        4.09        0.00     83.75 o 
  -3   4   9     3387.98     3143.25    195.42 o 
  -2   4   9       11.98        0.00     52.29 o 
  -1   4   9     3411.87     3090.22    377.91 o 
   0   4   9       36.67        0.00     57.90 o 
   1   4   9     3260.30     3103.86    164.40 o 
   2   4   9       75.13        0.00     64.84 o 
   3   4   9     3626.28     3840.97    410.48 o 
   4   4   9        0.67        0.00     75.48 o 
   5   4   9     2061.31     2248.23    198.52 o 
   6   4   9        3.94        0.00     77.86 o 
   7   4   9     1341.41     1308.18    128.19 o 
   8   4   9        2.46        0.00     91.31 o 
  -6   5   9       84.71       43.43    113.74 o 
  -5   5   9      950.96     1260.40    151.99 o 
  -4   5   9      219.23      158.20    101.33 o 
  -3   5   9     2277.40     2216.82    166.47 o 
  -2   5   9      118.06        0.00     80.65 o 
  -1   5   9     2054.88     1907.10    255.39 o 
   0   5   9      119.71       43.22     60.22 o 
   1   5   9     3855.96     3497.13    230.06 o 
   2   5   9      308.49      265.10     69.70 o 
   3   5   9     2860.58     2836.72    318.98 o 
   4   5   9       62.53        6.70     74.94 o 
   5   5   9     1482.25     1556.20    301.40 o 
   6   5   9      108.83      103.45     83.22 o 
   7   5   9     1324.20     1283.26    223.85 o 
   8   5   9       35.79       50.70     89.54 o 
  -5   6   9      733.91      991.57    136.48 o 
  -4   6   9      136.47       47.56     88.92 o 
  -3   6   9     1271.99     1312.10    138.55 o 
  -2   6   9      163.95      176.81     93.06 o 
  -1   6   9     1838.78     1920.00    339.14 o 
   0   6   9      711.94      731.63     86.69 o 
   1   6   9     3071.31     2751.76    136.25 o 
   2   6   9       25.97        0.00     65.04 o 
   3   6   9     2029.89     2188.72    131.22 o 
   4   6   9      210.10      186.11     81.15 o 
   5   6   9     1720.78     1850.63    183.53 o 
   6   6   9      323.93      230.92     91.49 o 
   7   6   9     1042.06     1010.52    119.89 o 
   8   6   9       49.35        0.00     91.74 o 
  -4   7   9      445.21      443.57    112.70 o 
  -3   7   9     1541.33     1420.66    146.82 o 
  -2   7   9      324.83      299.85     94.09 o 
  -1   7   9     1391.29     1386.54    139.58 o 
   0   7   9     1191.94     1065.46    187.66 o 
   1   7   9     3158.83     3044.68    261.59 o 
   2   7   9      787.77      688.61     81.41 o 
   3   7   9     3386.71     3469.98    222.30 o 
   4   7   9      492.22      588.94     88.83 o 
   5   7   9     1517.44     1407.72    165.43 o 
   6   7   9      508.51      558.98    102.89 o 
   7   7   9      885.97      923.30    112.45 o 
   8   7   9      302.21       68.80    112.70 o 
  -3   8   9      559.62      563.51    128.21 o 
  -2   8   9      556.90      468.38    120.97 o 
  -1   8   9     1124.69     1223.18    144.75 o 
   0   8   9     1315.83     1172.43    339.14 o 
   1   8   9     1810.47     1651.85    206.28 o 
   2   8   9      546.72      452.89     79.76 o 
   3   8   9      319.42      361.05     79.02 o 
   4   8   9     1244.70     1262.47    144.75 o 
   5   8   9     1265.49     1287.02    266.25 o 
   6   8   9      508.76      536.80    100.82 o 
   7   8   9      559.14      568.48    110.63 o 
  -2   9   9      694.11      630.72    122.01 o 
  -1   9   9      580.04      528.35    126.14 o 
   0   9   9      918.11      830.23    198.00 o 
   1   9   9      928.86      748.29    181.98 o 
   2   9   9      605.74      566.20    134.93 o 
   3   9   9      605.74      596.13     92.55 o 
   4   9   9     1223.61     1232.15    264.69 o 
   5   9   9      728.87      744.32    173.71 o 
   6   9   9      411.44      258.85     93.29 o 
   7   9   9      358.99      306.05    149.92 o 
  -1  10   9      172.73       66.17    101.33 o 
   0  10   9      917.87      902.65    143.72 o 
   1  10   9      419.14      302.24    247.63 o 
   2  10   9      905.13      935.89    225.92 o 
   3  10   9      380.97      334.87    156.13 o 
   4  10   9      901.45      674.08    120.97 o 
   5  10   9      279.28       74.45    144.75 o 
   6  10   9      477.20      352.58    154.06 o 
   2  11   9      867.16      838.82    125.11 o 
   3  11   9      234.99      169.58     88.47 o 
   4  11   9     1090.58      969.86    169.57 o 
  -4  -8  10      719.58      718.94    136.67 o 
  -3  -8  10      107.91        1.49    108.47 o 
  -2  -8  10      722.99      937.44    224.37 o 
  -1  -8  10      171.98      203.93    238.85 o 
   0  -8  10      707.05      575.88    128.59 o 
  -5  -7  10       85.09       61.34     95.39 o 
  -4  -7  10      981.19      996.22    131.93 o 
  -3  -7  10      138.21       39.36    101.86 o 
  -2  -7  10      809.32      987.75    130.41 o 
  -1  -7  10      147.43       72.34    108.20 o 
   0  -7  10      851.12      933.77    124.25 o 
   1  -7  10       53.04        0.00     99.65 o 
   2  -7  10      731.96      787.60    131.83 o 
  -6  -6  10      781.05      850.95    177.84 o 
  -5  -6  10       43.74        0.00     92.09 o 
  -4  -6  10     2042.73     2059.93    139.84 o 
  -3  -6  10        0.96        0.00     88.32 o 
  -2  -6  10     2018.55     2077.09    163.88 o 
  -1  -6  10       52.82        0.00     91.27 o 
   0  -6  10     1146.80     1185.25    136.48 o 
   1  -6  10        1.05        0.00    111.15 o 
   2  -6  10     1150.89     1096.22    215.58 o 
   3  -6  10        3.07        0.00    129.25 o 
  -7  -5  10        5.46        0.00    116.84 o 
  -6  -5  10     1416.34     1215.94    168.54 o 
  -5  -5  10       62.36        0.00     80.81 o 
  -4  -5  10     1535.57     1425.47    119.52 o 
  -3  -5  10       61.56        0.00     89.56 o 
  -2  -5  10     1637.15     1864.14    131.05 o 
  -1  -5  10       26.51       28.83     88.87 o 
   0  -5  10     1398.81     1356.28    133.98 o 
   1  -5  10       35.63       64.30     94.58 o 
   2  -5  10      943.70      971.71    108.50 o 
   3  -5  10       23.11       23.42     86.55 o 
   4  -5  10      766.32      805.06     93.39 o 
  -7  -4  10      106.64        0.00    122.01 o 
  -6  -4  10     1134.81     1027.76    156.13 o 
  -5  -4  10      298.86      213.73    130.28 o 
  -4  -4  10     1122.30     1164.56    112.18 o 
  -3  -4  10       38.38        0.00     86.34 o 
  -2  -4  10     2713.05     2999.20    153.21 o 
  -1  -4  10      207.77      161.18    120.46 o 
   0  -4  10     1459.93     1566.05    116.87 o 
   1  -4  10      107.24      129.64     66.98 o 
   2  -4  10     1327.60     1178.96    159.68 o 
   3  -4  10       34.66        0.00     83.60 o 
   4  -4  10      717.24      860.33    102.34 o 
   5  -4  10       73.81       49.16     74.43 o 
  -7  -3  10      187.99      170.60    129.25 o 
  -6  -3  10      985.46      857.15    154.06 o 
  -5  -3  10      279.67      147.86    108.57 o 
  -4  -3  10     1439.23     1408.59    154.06 o 
  -3  -3  10      408.54      454.72     87.64 o 
  -2  -3  10     2309.76     2415.17    133.25 o 
  -1  -3  10      406.97      441.86     68.40 o 
   0  -3  10     1924.02     2014.20    107.78 o 
   1  -3  10      134.10      119.66     66.83 o 
   2  -3  10     1884.58     1965.71    104.61 o 
   3  -3  10      444.46      415.68     96.38 o 
   4  -3  10      810.59     1019.52     91.29 o 
   5  -3  10      203.06      177.23     74.83 o 
   6  -3  10      405.83      349.90    112.70 o 
  -7  -2  10      328.49      207.83    124.08 o 
  -6  -2  10      813.96      748.59    128.21 o 
  -5  -2  10     1154.85     1162.17    155.09 o 
  -4  -2  10     2317.82     2240.63    123.65 o 
  -3  -2  10      686.74      795.98     98.74 o 
  -2  -2  10     1847.26     1945.59     94.51 o 
  -1  -2  10     1275.42     1416.82     88.32 o 
   0  -2  10     2276.95     2498.37    110.05 o 
   1  -2  10     1740.92     1730.11    101.18 o 
   2  -2  10     2665.37     2891.52    165.37 o 
   3  -2  10      591.67      751.79    107.02 o 
   4  -2  10      615.11      770.91    137.84 o 
   5  -2  10      354.53      414.65    105.29 o 
   6  -2  10      453.41      567.40    148.60 o 
  -7  -1  10      428.52      455.98    130.28 o 
  -6  -1  10      711.63      690.69    128.21 o 
  -5  -1  10     1009.59      870.60    130.28 o 
  -4  -1  10     1269.89     1375.17    145.79 o 
  -3  -1  10     1741.84     1772.67     88.26 o 
  -2  -1  10     1380.08     1466.64     82.21 o 
  -1  -1  10     2896.76     3151.36    119.15 o 
   0  -1  10     2225.73     2424.81    105.62 o 
   1  -1  10      613.87      644.64     74.56 o 
   2  -1  10      343.03      402.66     69.59 o 
   3  -1  10     1524.12     1679.10    175.77 o 
   4  -1  10      987.76     1191.67    116.62 o 
   5  -1  10      538.60      573.47    134.44 o 
   6  -1  10      469.46      539.49    146.17 o 
   7  -1  10      354.88      358.34     93.22 o 
  -7   0  10      573.39      767.20    138.55 o 
  -6   0  10      542.61      386.70    111.67 o 
  -5   0  10     1199.03     1157.28     91.02 o 
  -4   0  10      585.12      556.95     96.68 o 
  -3   0  10     1547.45     1606.92     87.49 o 
  -2   0  10     1011.99     1163.72     81.76 o 
  -1   0  10     3415.03     3814.72    129.26 o 
   0   0  10     1931.22     2134.77     97.71 o 
   1   0  10     1175.73     1326.79     85.97 o 
   2   0  10      727.18      760.35     74.87 o 
   3   0  10     1324.72     1498.73    121.65 o 
   4   0  10      749.46      820.37     84.95 o 
   5   0  10      608.50      746.19     86.59 o 
   6   0  10      332.04      318.31     73.51 o 
   7   0  10      540.13      674.91    145.67 o 
  -6   1  10      300.96      188.18     99.26 o 
  -5   1  10     1025.15      977.09    123.04 o 
  -4   1  10      201.56      107.53     88.92 o 
  -3   1  10     1767.96     1903.26    113.05 o 
  -2   1  10      460.13      444.19     74.34 o 
  -1   1  10     4113.08     4225.69    179.84 o 
   0   1  10     1144.10     1264.79    108.77 o 
   1   1  10     1232.71     1575.44    153.54 o 
   2   1  10      809.52      963.45    116.32 o 
   3   1  10     2458.30     2741.25    154.22 o 
   4   1  10      503.72      531.62     99.96 o 
   5   1  10     1152.82     1389.05     91.10 o 
   6   1  10      191.67      227.72     97.54 o 
   7   1  10      730.00      897.45    192.32 o 
  -6   2  10       11.99        0.00     89.95 o 
  -5   2  10     1190.38     1286.25    150.96 o 
  -4   2  10       45.42        0.00     83.75 o 
  -3   2  10     2314.39     2348.13    169.57 o 
  -2   2  10      243.07      197.40     71.76 o 
  -1   2  10     1645.16     1674.78    111.29 o 
   0   2  10      235.86      209.45     76.93 o 
   1   2  10     3361.92     3503.18    224.89 o 
   2   2  10      234.54      264.99     88.47 o 
   3   2  10     4287.55     4465.84    405.83 o 
   4   2  10       62.22        0.00     85.90 o 
   5   2  10     1529.07     1737.90    139.69 o 
   6   2  10        9.51        0.00     90.18 o 
   7   2  10      735.01      848.25    118.07 o 
   8   2  10       22.37        0.00    136.48 o 
  -6   3  10       27.64        0.00    100.29 o 
  -5   3  10     1207.17     1403.09    155.09 o 
  -4   3  10        2.83        0.00     76.51 o 
  -3   3  10     2929.68     2679.00    185.08 o 
  -2   3  10       30.14        0.00     64.81 o 
  -1   3  10     3001.75     2950.93    196.45 o 
   0   3  10        6.93        0.00     64.95 o 
   1   3  10     4238.98     4287.06    189.99 o 
   2   3  10       39.35        0.00     68.67 o 
   3   3  10     2166.70     2261.79    188.18 o 
   4   3  10       85.69       10.34     81.92 o 
   5   3  10     1094.72     1242.49    127.45 o 
   6   3  10       21.92        0.00     86.77 o 
   7   3  10      862.46      900.10    117.47 o 
   8   3  10        2.53       60.49    103.79 o 
  -5   4  10     1021.97     1163.21    140.62 o 
  -4   4  10       40.28        0.00     95.12 o 
  -3   4  10     2360.63     2261.28    173.71 o 
  -2   4  10       70.20       29.98     77.55 o 
  -1   4  10     2404.91     2171.72    142.17 o 
   0   4  10      288.01      250.44     77.37 o 
   1   4  10     4266.72     4125.87    183.06 o 
   2   4  10       42.63        0.00     69.03 o 
   3   4  10     1950.03     1892.29    215.06 o 
   4   4  10       18.87        0.00     84.39 o 
   5   4  10     2102.68     2198.81    386.70 o 
   6   4  10        3.78        0.00     92.48 o 
   7   4  10     1059.55     1100.89    125.42 o 
   8   4  10        4.15        0.00     88.97 o 
  -5   5  10      770.30      810.63    145.79 o 
  -4   5  10       68.54       48.60    106.50 o 
  -3   5  10     1941.63     1816.67    162.33 o 
  -2   5  10      190.39       46.53     96.16 o 
  -1   5  10     1988.08     1868.37    154.06 o 
   0   5  10      607.52      511.91     84.81 o 
   1   5  10     4116.78     3658.09    406.86 o 
   2   5  10       93.89        0.00     74.03 o 
   3   5  10     1578.57     1518.44    189.22 o 
   4   5  10      180.57       40.89     86.24 o 
   5   5  10     2037.21     2129.80    358.78 o 
   6   5  10       81.00        0.00     96.38 o 
   7   5  10      910.17     1042.92    213.00 o 
   8   5  10       62.67        5.94    102.33 o 
  -4   6  10       47.92       35.15     99.26 o 
  -3   6  10      987.04      877.83    128.21 o 
  -2   6  10      401.61      239.88     96.16 o 
  -1   6  10     1243.60     1150.29    180.94 o 
   0   6  10      323.44      232.58     79.18 o 
   1   6  10     2401.11     2276.77    131.90 o 
   2   6  10       28.15        0.00     72.05 o 
   3   6  10     1553.41     1609.87    126.48 o 
   4   6  10      613.05      564.25    169.05 o 
   5   6  10     1615.78     1532.55    381.02 o 
   6   6  10      252.26      255.06    128.21 o 
   7   6  10      696.66      908.40    310.19 o 
  -3   7  10      716.39      803.39    129.25 o 
  -2   7  10      408.43      305.02    100.29 o 
  -1   7  10     1063.13     1219.04    140.62 o 
   0   7  10      557.40      628.54    111.67 o 
   1   7  10     2326.49     2411.20    188.18 o 
   2   7  10      881.57      742.39     94.15 o 
   3   7  10     2063.18     1990.38    189.22 o 
   4   7  10      777.82      776.12    131.31 o 
   5   7  10      954.28      924.46    154.06 o 
   6   7  10      317.27      222.77    172.67 o 
   7   7  10      513.57      643.74    178.88 o 
  -2   8  10      456.75      473.55    130.28 o 
  -1   8  10      663.99      683.45    132.35 o 
   0   8  10      753.61      693.82    105.46 o 
   1   8  10      417.26      504.42     88.88 o 
   2   8  10     1328.49     1226.87    209.38 o 
   3   8  10      396.29      454.40     91.65 o 
   4   8  10      586.52      741.34    100.51 o 
   5   8  10      809.07      874.40    168.54 o 
   6   8  10      487.16      450.70    129.25 o 
   7   8  10      274.93      346.78    110.39 o 
  -1   9  10      340.53      324.66    126.14 o 
   0   9  10      987.40     1114.61    153.03 o 
   1   9  10      467.43      363.16     89.63 o 
   2   9  10      624.01      519.09    272.97 o 
   3   9  10      316.06      241.15     86.10 o 
   4   9  10      907.39      883.04    112.91 o 
   5   9  10      546.20      312.11    189.73 o 
   6   9  10      508.74      412.54    148.89 o 
   1  10  10      165.92       56.03     90.87 o 
   2  10  10      853.53      566.22    107.50 o 
   3  10  10      203.31       79.03     93.75 o 
   4  10  10      802.41      648.98    142.69 o 
   5  10  10      135.55       91.76     94.65 o 
  -3  -7  11       22.77        0.00    108.24 o 
  -2  -7  11      580.80      615.37    138.82 o 
  -1  -7  11       39.61        0.00    114.78 o 
   0  -7  11      852.98      941.41    143.60 o 
  -5  -6  11        3.76        0.00    105.25 o 
  -4  -6  11     1075.46     1227.03    145.49 o 
  -3  -6  11        2.59        0.00    101.24 o 
  -2  -6  11     1335.04     1442.23    149.50 o 
  -1  -6  11       18.10        0.00    103.70 o 
   0  -6  11      826.81      841.96    130.13 o 
   1  -6  11       12.00        0.00     96.39 o 
   2  -6  11      728.67      647.80    127.22 o 
  -5  -5  11       18.47        0.00     91.42 o 
  -4  -5  11     1674.24     1689.95    187.66 o 
  -3  -5  11      131.54       22.16    119.94 o 
  -2  -5  11     1175.15     1252.72    210.41 o 
  -1  -5  11      103.97      152.11    110.39 o 
   0  -5  11     1229.56     1386.96    143.66 o 
   1  -5  11       51.44        0.00    118.39 o 
   2  -5  11      863.91      811.75    121.26 o 
   3  -5  11       18.89        0.00     73.51 o 
  -6  -4  11      883.36      642.09    149.92 o 
  -5  -4  11      298.48      293.65    130.28 o 
  -4  -4  11     1329.06     1373.28    131.84 o 
  -3  -4  11      163.96       77.59     96.62 o 
  -2  -4  11     1177.96     1456.17    130.50 o 
  -1  -4  11      464.29      474.12    108.05 o 
   0  -4  11     1625.90     1861.46    136.34 o 
   1  -4  11      153.16      153.44    104.17 o 
   2  -4  11      715.81      720.28     92.40 o 
   3  -4  11       98.58      113.95     96.84 o 
   4  -4  11      561.99      692.11    112.62 o 
  -6  -3  11      814.02      825.10    163.37 o 
  -5  -3  11      270.27      276.07    126.14 o 
  -4  -3  11      856.01      877.84    111.02 o 
  -3  -3  11      247.42      266.76     97.84 o 
  -2  -3  11     1246.99     1428.13    160.26 o 
  -1  -3  11      810.76      977.85    121.57 o 
   0  -3  11     1893.55     2069.66    112.19 o 
   1  -3  11       39.22       51.06     67.85 o 
   2  -3  11      835.89      849.85     93.12 o 
   3  -3  11      354.43      378.76    103.75 o 
   4  -3  11      645.23      662.35     87.07 o 
   5  -3  11      146.69       83.94     79.58 o 
  -6  -2  11      785.74      457.01    128.21 o 
  -5  -2  11      626.54      541.80    141.65 o 
  -4  -2  11      847.61      858.99    105.64 o 
  -3  -2  11      593.51      787.11    104.96 o 
  -2  -2  11     1048.15     1185.84    113.65 o 
  -1  -2  11     1115.16     1156.20     89.12 o 
   0  -2  11     2118.27     2504.84    136.83 o 
   1  -2  11      814.85      967.83     94.36 o 
   2  -2  11     1388.27     1485.69     99.91 o 
   3  -2  11      826.77      904.41    118.50 o 
   4  -2  11      539.72      656.12     87.41 o 
   5  -2  11      281.70      300.19    100.57 o 
  -6  -1  11      263.05      171.64    110.63 o 
  -5  -1  11      660.71      631.75    136.48 o 
  -4  -1  11      429.90      429.09    117.87 o 
  -3  -1  11     1109.47     1270.33     87.34 o 
  -2  -1  11      935.60     1038.00     94.09 o 
  -1  -1  11     1418.95     1589.15     94.82 o 
   0  -1  11      601.38      718.21     80.00 o 
   1  -1  11      923.21     1157.65    125.42 o 
   2  -1  11      292.13      350.18     75.08 o 
   3  -1  11     1058.98     1301.97    225.92 o 
   4  -1  11      527.72      682.51    128.46 o 
   5  -1  11      405.06      664.27    149.02 o 
   6  -1  11      183.98      335.02     83.38 o 
  -4   0  11      237.57      163.37     98.23 o 
  -3   0  11     2088.01     2278.75    135.11 o 
  -2   0  11      519.28      412.10     82.62 o 
  -1   0  11     1967.53     2231.39    137.48 o 
   0   0  11      548.17      654.93     97.00 o 
   1   0  11     1251.85     1409.13    132.35 o 
   2   0  11      346.41      366.19     74.64 o 
   3   0  11     1701.28     1925.45    175.77 o 
   4   0  11      516.69      596.47    126.03 o 
   5   0  11      530.66      756.49    129.08 o 
   6   0  11      222.38      413.35     80.79 o 
  -5   1  11     1144.01      970.89    136.48 o 
  -4   1  11       45.04        0.00     85.82 o 
  -3   1  11     1897.45     2093.77    181.98 o 
  -2   1  11      205.80      145.43     73.69 o 
  -1   1  11     2308.62     2354.20    139.85 o 
   0   1  11       25.25        0.00     76.10 o 
   1   1  11     3099.19     3441.13    179.05 o 
   2   1  11      269.85      431.73     99.40 o 
   3   1  11     1324.34     1609.77    261.08 o 
   4   1  11      133.67      150.01     99.77 o 
   5   1  11      815.23     1055.70    205.24 o 
   6   1  11       83.83      127.77    233.68 o 
   7   1  11      661.18      818.75    265.21 o 
  -6   2  11       23.17        0.00    108.57 o 
  -5   2  11     1191.75     1067.05    147.86 o 
  -4   2  11       21.00        0.00     97.19 o 
  -3   2  11     1225.22     1389.65    153.03 o 
  -2   2  11      100.93       44.65    118.91 o 
  -1   2  11     2117.75     2113.53    133.52 o 
   0   2  11       26.46        0.00     86.85 o 
   1   2  11     2922.25     3222.41    171.74 o 
   2   2  11      506.31      543.40    106.69 o 
   3   2  11     2258.66     2567.99    161.20 o 
   4   2  11       18.44       21.01     90.11 o 
   5   2  11     1403.19     1678.73    148.37 o 
   6   2  11       25.08        0.00    101.16 o 
   7   2  11      562.85      813.25    124.58 o 
  -5   3  11     1072.49      934.70    146.82 o 
  -4   3  11        8.18        0.00     97.19 o 
  -3   3  11     2068.14     1946.95    181.98 o 
  -2   3  11       36.40        2.15     98.74 o 
  -1   3  11     2203.10     2192.50    135.58 o 
   0   3  11        8.17        0.00     67.79 o 
   1   3  11     3448.18     3122.83    164.48 o 
   2   3  11       62.12        0.00     76.20 o 
   3   3  11     2327.39     2491.27    162.23 o 
   4   3  11       84.95       62.55     87.00 o 
   5   3  11     1257.56     1222.68    131.20 o 
   6   3  11        0.28        4.25     93.18 o 
   7   3  11      678.49      684.58    117.60 o 
  -5   4  11      835.07      673.11    141.65 o 
  -4   4  11       41.77        0.00    105.46 o 
  -3   4  11     1192.73     1284.18    155.09 o 
  -2   4  11      168.45      124.08    105.46 o 
  -1   4  11     1920.40     1831.41    128.76 o 
   0   4  11       66.84        0.00     83.75 o 
   1   4  11     2449.93     2309.11    218.17 o 
   2   4  11      235.07      100.75    119.42 o 
   3   4  11     1604.91     1721.05    140.63 o 
   4   4  11        4.96        0.00     88.14 o 
   5   4  11     1421.99     1488.60    135.40 o 
   6   4  11       33.85       35.07     97.44 o 
   7   4  11      656.95      721.07    120.54 o 
  -4   5  11      134.14       17.58    117.87 o 
  -3   5  11      994.97     1060.85    150.96 o 
  -2   5  11      148.89       12.41     92.02 o 
  -1   5  11     1334.51     1225.93    303.47 o 
   0   5  11      357.38      279.28     86.34 o 
   1   5  11     1734.03     1564.87    159.23 o 
   2   5  11      295.57      212.77     88.44 o 
   3   5  11     1072.96     1061.61    122.72 o 
   4   5  11      178.97       69.79     87.73 o 
   5   5  11     1547.50     1307.80    213.51 o 
   6   5  11       82.65      110.10    101.13 o 
   7   5  11      506.79      593.43    132.35 o 
  -3   6  11      856.61      719.64    143.72 o 
  -2   6  11      343.95      292.61    119.94 o 
  -1   6  11      666.58      524.22    113.74 o 
   0   6  11      320.95      170.20     81.95 o 
   1   6  11     1172.14     1104.38    110.55 o 
   2   6  11      314.31      177.69     86.54 o 
   3   6  11     1140.66     1193.83    198.52 o 
   4   6  11      438.27      281.47     98.78 o 
   5   6  11      954.19     1029.48    262.63 o 
   6   6  11      156.21       36.54    151.48 o 
   7   6  11      531.80      513.18    233.16 o 
  -2   7  11      464.24      384.63    129.25 o 
  -1   7  11      662.12      563.51    132.35 o 
   0   7  11      819.25      682.28    106.02 o 
   1   7  11     1767.72     1574.23    263.14 o 
   2   7  11      639.29      582.58    101.33 o 
   3   7  11      900.54      880.21    285.37 o 
   4   7  11      736.75      574.31    184.05 o 
   5   7  11      670.83      550.03    110.14 o 
   6   7  11      437.88      444.63    111.44 o 
  -1   8  11      366.50      250.22    113.74 o 
   0   8  11      605.78      497.81    122.01 o 
   1   8  11      116.67      111.47     92.36 o 
   2   8  11     1268.96     1080.42    114.70 o 
   3   8  11      441.64      299.54    147.86 o 
   4   8  11      682.95      679.71    125.63 o 
   5   8  11      388.99      398.59    112.21 o 
   6   8  11      524.14      411.06    245.57 o 
   0   9  11      570.64      540.76    130.28 o 
   1   9  11      286.88      167.69    100.39 o 
   2   9  11      677.49      683.28    232.12 o 
   3   9  11      159.94       11.75     92.91 o 
   4   9  11      683.55      581.31    141.65 o 
  -2  -6  12      644.12      696.76    144.33 o 
  -1  -6  12       21.27        0.00    122.82 o 
  -4  -5  12      655.34      831.63    134.31 o 
  -3  -5  12      109.79        0.00    160.78 o 
  -2  -5  12      704.30      853.46    130.04 o 
  -1  -5  12      122.08        5.89    111.12 o 
   0  -5  12      868.25     1095.82    142.53 o 
   1  -5  12       32.18        0.00    110.03 o 
  -5  -4  12       41.85        0.00    137.52 o 
  -4  -4  12      862.90      856.73    125.42 o 
  -3  -4  12      253.01      205.29    143.72 o 
  -2  -4  12      663.28      849.13    127.93 o 
  -1  -4  12      226.67      229.83    119.26 o 
   0  -4  12      990.93     1323.99    148.62 o 
   1  -4  12       58.78        0.00    108.14 o 
   2  -4  12      421.49      486.90     93.31 o 
   3  -4  12      204.64      182.38     86.85 o 
  -5  -3  12      230.08       89.95    146.82 o 
  -4  -3  12      498.17      515.71    107.02 o 
  -3  -3  12      440.37      485.45    114.76 o 
  -2  -3  12      750.20      758.40    123.34 o 
  -1  -3  12      337.12      419.04    117.77 o 
   0  -3  12      905.32     1093.52    142.17 o 
   1  -3  12      429.93      470.88     92.20 o 
   2  -3  12      472.98      646.23     96.51 o 
   3  -3  12      338.54      328.96     89.40 o 
   4  -3  12      335.11      499.55    185.60 o 
  -5  -2  12      483.25      285.37    142.69 o 
  -4  -2  12      380.60      318.46    134.42 o 
  -3  -2  12      736.33      728.85    113.61 o 
  -2  -2  12      797.45      983.88    122.41 o 
  -1  -2  12     1179.15     1348.79    104.87 o 
   0  -2  12      708.63      897.19     94.60 o 
   1  -2  12      904.63      926.22     98.50 o 
   2  -2  12      490.99      590.87     91.59 o 
   3  -2  12      500.76      519.26    116.20 o 
   4  -2  12      369.82      544.99    205.24 o 
  -3  -1  12     1016.74     1114.61    187.15 o 
  -2  -1  12      436.05      347.86     93.01 o 
  -1  -1  12      767.98      882.20    113.78 o 
   0  -1  12       32.85       11.98     87.91 o 
   1  -1  12     1772.07     2020.64    126.42 o 
   2  -1  12      682.06      875.38     90.81 o 
   3  -1  12      698.29      780.51    121.15 o 
   4  -1  12      246.91      316.19     99.30 o 
   5  -1  12      503.15      614.96    108.15 o 
  -3   0  12     1159.68     1361.56    219.72 o 
  -2   0  12      262.49      216.52     88.58 o 
  -1   0  12     1482.83     1587.93    131.76 o 
   0   0  12      367.81      349.95    102.85 o 
   1   0  12     1053.30     1289.37    128.68 o 
   2   0  12      297.40      344.55    100.10 o 
   3   0  12     1026.25     1339.32    141.02 o 
   4   0  12      161.74      226.94    109.55 o 
   5   0  12      617.55      880.13    199.04 o 
  -4   1  12       78.23        0.00    100.29 o 
  -3   1  12     1394.23     1499.25    166.47 o 
  -2   1  12       95.21       65.50     81.95 o 
  -1   1  12     1417.02     1601.21    128.96 o 
   0   1  12      143.04      117.50     93.23 o 
   1   1  12     1952.43     2271.02    158.92 o 
   2   1  12      156.72      110.44    105.83 o 
   3   1  12     1383.37     1538.74    142.80 o 
   4   1  12       61.13       76.21    100.08 o 
   5   1  12      805.23     1060.39    136.67 o 
   6   1  12       80.06      185.32    111.45 o 
  -5   2  12      820.28      610.04    147.86 o 
  -4   2  12        2.63        0.00    105.46 o 
  -3   2  12      710.57      735.15    141.65 o 
  -2   2  12       21.59        0.00     83.20 o 
  -1   2  12     1791.54     1870.09    142.17 o 
   0   2  12        0.44       20.27    102.88 o 
   1   2  12     2209.16     2411.53    177.32 o 
   2   2  12        0.28        0.00     94.40 o 
   3   2  12     1439.52     1782.78    163.37 o 
   4   2  12        7.37        0.00     89.20 o 
   5   2  12      841.11      881.67    151.99 o 
   6   2  12        5.52        0.00    105.65 o 
  -4   3  12       12.75        0.00    111.67 o 
  -3   3  12     1442.11     1393.78    166.47 o 
  -2   3  12       29.55        0.00    105.46 o 
  -1   3  12     1410.17     1477.12    120.90 o 
   0   3  12      257.96      194.85     94.90 o 
   1   3  12     1207.96     1377.73    129.35 o 
   2   3  12        1.09       52.45     98.48 o 
   3   3  12     1156.73     1460.90    192.83 o 
   4   3  12       67.90      134.47    103.13 o 
   5   3  12      854.59     1022.34    132.33 o 
   6   3  12        0.63        0.00     99.20 o 
  -4   4  12      116.20       68.24    128.21 o 
  -3   4  12     1079.58      921.26    141.65 o 
  -2   4  12      143.98        0.00    114.77 o 
  -1   4  12     1129.09     1119.52    119.10 o 
   0   4  12      207.88      125.83     84.83 o 
   1   4  12     1290.03     1273.37    124.21 o 
   2   4  12       57.38       57.60     91.59 o 
   3   4  12     1615.18     1630.39    413.58 o 
   4   4  12       51.00      116.68    102.46 o 
   5   4  12      932.74     1220.47    316.39 o 
   6   4  12       53.22        0.00    102.09 o 
  -3   5  12      782.24      630.72    134.42 o 
  -2   5  12      203.26       94.09    119.94 o 
  -1   5  12      956.30      796.05    113.71 o 
   0   5  12      283.12      279.83     96.61 o 
   1   5  12     1125.63     1148.52    128.30 o 
   2   5  12      339.60      251.51    105.75 o 
   3   5  12      887.95      832.96    121.68 o 
   4   5  12      329.40      240.42    154.06 o 
   5   5  12      927.64      949.24    137.49 o 
   6   5  12      191.02      231.20    120.52 o 
  -2   6  12      211.70      160.26    113.74 o 
  -1   6  12      553.59      528.35    128.21 o 
   0   6  12      195.04      122.81     89.86 o 
   1   6  12      803.34      729.25    108.31 o 
   2   6  12      529.23      458.95    112.18 o 
   3   6  12      606.59      472.93    106.15 o 
   4   6  12      521.22      374.77    129.76 o 
   5   6  12      603.83      566.96    115.27 o 
  -1   7  12      649.71      548.00    144.75 o 
   0   7  12      641.13      605.24    112.68 o 
   1   7  12      931.83      671.54    106.02 o 
   2   7  12      682.43      646.28    115.38 o 
   3   7  12      363.92      221.79    101.10 o 
   4   7  12      520.02      392.59    118.07 o 
   5   7  12      383.41      339.35    108.53 o 
   1   8  12       42.55        9.21     99.29 o 
   2   8  12      844.07      598.42    115.92 o 
   3   8  12      373.59      230.90    102.09 o 
   4   8  12      539.52      502.72    179.91 o 
  -2  -4  13      473.95      540.35    138.55 o 
  -1  -4  13      199.47      171.23    155.09 o 
   0  -4  13      354.06      343.27    125.70 o 
  -3  -3  13      370.98      341.40    117.58 o 
  -2  -3  13      395.64      459.07    126.75 o 
  -1  -3  13      204.10      207.21    255.39 o 
   0  -3  13      469.47      773.42    126.39 o 
   1  -3  13      454.37      481.55    140.62 o 
   2  -3  13      431.62      484.03     95.87 o 
  -3  -2  13      486.05      665.87    183.01 o 
  -2  -2  13      483.48      468.38    174.74 o 
  -1  -2  13      916.84      919.19    204.72 o 
   0  -2  13      740.71      757.41    120.16 o 
   1  -2  13      727.88      731.09     98.96 o 
   2  -2  13      225.86      318.16    119.24 o 
   3  -2  13      391.32      376.81     94.88 o 
  -3  -1  13      695.72      976.06    186.11 o 
  -2  -1  13      190.48      389.80    168.54 o 
  -1  -1  13      704.36     1100.46    131.31 o 
   0  -1  13       27.65       20.21     95.78 o 
   1  -1  13      942.02     1148.51    134.36 o 
   2  -1  13      214.84      399.82    125.11 o 
   3  -1  13      487.02      519.69    125.11 o 
  -2   0  13      184.96      134.73    126.66 o 
  -1   0  13      662.24      757.04    171.12 o 
   0   0  13       96.76       49.05    148.37 o 
   1   0  13      842.52     1168.19    135.16 o 
   2   0  13      123.84      169.91    106.58 o 
   3   0  13      709.89      925.15    132.31 o 
   4   0  13       88.42      105.96    101.24 o 
  -3   1  13     1164.93      880.94    155.09 o 
  -2   1  13       27.64        0.00     88.26 o 
  -1   1  13     1079.42     1242.43    199.04 o 
   0   1  13       13.66        0.00     94.81 o 
   1   1  13      908.84     1180.24    136.48 o 
   2   1  13       10.03        0.00     94.51 o 
   3   1  13      919.00     1095.44    144.76 o 
   4   1  13       11.67       79.43    172.67 o 
  -3   2  13      914.23      790.98    160.26 o 
  -2   2  13        0.10        3.25    168.02 o 
  -1   2  13      936.90     1075.64    215.58 o 
   0   2  13        0.90        0.00    105.46 o 
   1   2  13     1565.35     1797.56    144.62 o 
   2   2  13        0.27        0.00     99.43 o 
   3   2  13     1016.54     1107.15    138.96 o 
   4   2  13       15.93        0.00    106.12 o 
   5   2  13      537.12      656.34    127.62 o 
  -3   3  13      915.11      761.00    155.09 o 
  -2   3  13        4.17        0.00    118.91 o 
  -1   3  13     1148.79     1174.22    126.81 o 
   0   3  13      103.73       31.23     98.38 o 
   1   3  13     1239.57     1421.68    143.36 o 
   2   3  13      105.89      140.91    114.96 o 
   3   3  13      671.68      912.08    132.77 o 
   4   3  13      129.30       39.24    106.68 o 
   5   3  13      638.46      887.35    160.26 o 
  -2   4  13       77.64        0.00    126.14 o 
  -1   4  13      971.96      932.68    125.97 o 
   0   4  13      319.88      204.56    104.00 o 
   1   4  13      627.67      662.66    156.65 o 
   2   4  13       51.60       54.49    103.07 o 
   3   4  13      854.76      898.44    197.49 o 
   4   4  13      148.30       69.82    109.30 o 
   5   4  13      547.45      455.75    126.12 o 
  -2   5  13      318.50       84.78    137.52 o 
  -1   5  13      721.57      770.30    163.37 o 
   0   5  13      211.50      116.74    206.28 o 
   1   5  13      433.84      304.54    101.69 o 
   2   5  13      303.40      289.40    117.69 o 
   3   5  13      926.59      734.42    134.71 o 
   4   5  13      236.09      105.37    120.25 o 
   0   6  13      215.55      127.51    125.11 o 
   1   6  13      522.40      415.86    269.35 o 
   2   6  13      459.95      386.38    108.34 o 
   3   6  13      437.61      397.39    215.58 o 
   4   6  13      314.70      271.72    118.67 o 
   2   7  13      537.17      257.32    117.38 o 
  -1  -1  14      592.81      919.19    211.96 o 
   0  -1  14       86.90      285.14    116.12 o 
   1  -1  14      661.15      864.49    136.84 o 
  -2   0  14      204.89      339.14    178.88 o 
  -1   0  14      358.92      484.07    121.73 o 
   0   0  14       11.40      129.71    140.62 o 
   1   0  14      814.04     1049.95    146.02 o 
   2   0  14       42.93       90.61    119.15 o 
  -2   1  14        8.70      148.89    103.32 o 
  -1   1  14      957.02     1160.42    221.78 o 
   0   1  14       12.82       18.20    108.57 o 
   1   1  14      719.69      924.95    206.79 o 
   2   1  14        0.07      162.72    125.12 o 
  -1   2  14      886.18      809.83    187.66 o 
   0   2  14       18.37       53.94    102.94 o 
   1   2  14      728.36      977.57    141.76 o 
   2   2  14       31.63       98.74    115.52 o 
   3   2  14      631.62      881.13    148.75 o 
  -1   3  14      632.77      671.74    186.63 o 
   0   3  14       40.15        6.95    101.33 o 
   1   3  14      685.45      769.63    135.71 o 
   2   3  14       86.50       49.90    121.04 o 
   3   3  14      549.24      549.50    137.81 o 
   0   4  14      148.14      173.51    104.81 o 
   1   4  14      780.93      797.39    139.07 o 
   2   4  14       67.33        8.49    110.24 o 
                                                 
